# Supplementary material for: Detailed Dissection and Critical Evaluation of the Pfizer/BioNTech and Moderna mRNA Vaccines
Source: Vaccines (Basel). 2021 Jul 3;9(7):734. doi: 10.3390/vaccines9070734 (PMC8310186; doi:10.3390/vaccines9070734)
Supplement: Supplementary file 1 [file vaccines-09-00734-s001.zip]

Archive with 2 entries (2 files):
- HEG50_Muscle.FAS
- RP_Longest_Isoform_ubiquitous.FAS
