# Supplementary material for: Detailed Dissection and Critical Evaluation of the Pfizer/BioNTech and Moderna mRNA Vaccines
Source: Vaccines (Basel). 2021 Jul 3;9(7):734. doi: 10.3390/vaccines9070734 (PMC8310186; doi:10.3390/vaccines9070734)
Supplement: Supplementary file 1 [file vaccines-09-00734-s001.zip › HEG50_Muscle.FAS]

>TTN 107976
ATGACAACTCAAGCACCGACGTTTACGCAGCCGTTACAAAGCGTTGTGGTACTGGAGGGTAGTACCGCAACCTTTGAGGCTCACATTAGTGGTTTTCCAGTTCCTGAGGTGAGCTGGTTTAGGGATGGCCAGGTGATTTCCACTTCCACTCTGCCCGGCGTGCAGATCTCCTTTAGCGATGGCCGCGCTAAACTGACGATCCCCGCCGTGACTAAAGCCAACAGTGGACGATATTCCCTGAAAGCCACCAATGGATCTGGACAAGCGACTAGTACTGCTGAGCTTCTCGTGAAAGCTGAGACAGCACCACCCAACTTCGTTCAACGACTGCAGAGCATGACCGTGAGACAAGGAAGCCAAGTGAGACTCCAAGTGAGAGTGACTGGAATCCCTACACCTGTGGTGAAGTTCTACCGGGATGGAGCCGAAATCCAGAGCTCCCTTGATTTCCAAATTTCACAAGAAGGCGACCTCTACAGCTTACTGATTGCAGAAGCATACCCTGAGGACTCAGGGACCTATTCAGTAAATGCCACCAATAGCGTTGGAAGAGCTACTTCGACTGCTGAATTACTGGTTCAAGGTGAAGAAGAAGTACCTGCTAAAAAGACAAAGACAATTGTTTCGACTGCTCAGATCTCAGAATCAAGACAAACCCGAATTGAAAAGAAGATTGAAGCCCACTTTGATGCCAGATCAATTGCAACAGTTGAGATGGTCATAGATGGTGCCGCTGGGCAACAGCTGCCACATAAAACACCTCCCAGGATTCCTCCGAAGCCAAAGTCAAGATCCCCAACACCACCGTCTATTGCTGCCAAAGCACAGCTGGCTCGGCAGCAGTCCCCATCGCCCATAAGACACTCCCCTTCCCCGGTCAGACACGTGCGGGCACCGACCCCATCTCCGGTCAGGTCCGTGTCTCCAGCAGCAAGAATCTCCACATCCCCCATCAGGTCTGTTAGGTCTCCATTGCTCATGCGTAAGACTCAGGCATCCACCGTGGCCACAGGTCCTGAAGTGCCTCCCCCTTGGAAGCAAGAGGGCTACGTGGCCTCCTCATCTGAGGCTGAGATGAGAGAGACAACGCTGACAACCTCTACTCAGATCAGGACAGAAGAGAGATGGGAAGGGAGATACGGTGTCCAGGAGCAAGTGACCATCAGTGGTGCTGCGGGTGCTGCCGCCAGTGTGTCGGCCAGTGCTAGCTACGCAGCAGAGGCTGTTGCCACTGGTGCTAAAGAGGTGAAACAAGATGCTGACAAAAGTGCAGCTGTTGCGACTGTTGTTGCTGCCGTTGATATGGCCAGAGTGAGAGAACCAGTGATCAGCGCTGTAGAGCAGACTGCTCAGAGGACAACCACGACTGCTGTGCACATCCAACCTGCTCAAGAACAGGTAAGAAAGGAAGCGGAGAAGACTGCTGTAACTAAGGTAGTAGTGGCCGCCGATAAAGCCAAGGAACAAGAATTAAAATCAAGAACCAAAGAAGTAATTACCACAAAGCAAGAGCAGATGCACGTAACTCATGAGCAGATAAGAAAAGAAACTGAAAAAACATTTGTACCAAAGGTAGTAATTTCCGCAGCTAAAGCCAAAGAACAAGAAACTAGAATTTCTGAAGAAATTACTAAGAAACAGAAACAAGTAACTCAAGAAGCAATAAGACAGGAAACTGAGATAACTGCTGCATCCATGGTGGTAGTTGCCACTGCAAAGTCCACAAAACTAGAAACAGTCCCGGGAGCTCAAGAAGAAACTACCACACAACAAGATCAAATGCACCTAAGTTATGAAAAGATAATGAAGGAAACTAGGAAAACAGTTGTACCTAAAGTCATAGTTGCCACACCCAAAGTCAAAGAACAAGATTTAGTATCAAGAGGTAGAGAAGGCATTACTACCAAAAGAGAACAAGTGCAAATAACTCAGGAGAAGATGAGAAAGGAAGCCGAGAAAACTGCCTTGTCTACAATAGCAGTTGCTACTGCTAAAGCCAAAGAACAAGAAACAATACTGAGAACTAGAGAAACTATGGCTACTAGACAAGAACAAATCCAAGTTACCCATGGAAAGGTGGACGTTGGAAAAAAGGCTGAAGCTGTAGCAACAGTTGTTGCTGCAGTAGACCAGGCCCGAGTCAGAGAGCCCAGAGAGCCTGGGCATCTTGAAGAATCCTATGCTCAGCAGACCACTTTGGAGTACGGATATAAGGAACGCATTTCCGCCGCAAAGGTAGCTGAGCCTCCCCAACGTCCAGCCTCAGAACCCCACGTTGTCCCTAAAGCAGTCAAGCCTAGAGTAATCCAGGCTCCTTCTGAGACTCATATCAAAACTACTGATCAAAAGGGAATGCACATATCATCACAGATCAAGAAAACTACAGATCTAACAACGGAAAGATTAGTCCATGTGGATAAACGCCCCCGCACAGCTAGCCCTCACTTTACTGTTTCAAAAATTTCTGTTCCTAAGACAGAACATGGATATGAGGCATCAATAGCCGGTAGTGCTATTGCCACATTACAAAAAGAGTTGTCAGCCACATCTTCTGCTCAGAAGATCACCAAATCGGTGAAGGCTCCTACTGTGAAGCCCAGTGAGACTAGAGTAAGGGCAGAGCCCACACCCTTGCCACAGTTCCCCTTCGCTGACACACCAGATACTTACAAGAGTGAAGCTGGCGTTGAGGTGAAAAAGGAAGTAGGGGTGAGCATCACTGGCACCACCGTCCGTGAAGAGCGCTTTGAAGTACTGCACGGACGCGAAGCCAAGGTAACAGAAACAGCAAGAGTACCAGCACCTGTTGAAATTCCTGTTACTCCACCAACTTTGGTCTCGGGCTTAAAAAATGTGACTGTCATAGAAGGTGAATCTGTCACCTTGGAGTGCCACATCTCTGGATACCCATCCCCGACAGTGACATGGTACAGGGAAGACTACCAAATCGAAAGTTCCATTGACTTCCAGATAACCTTCCAGAGTGGAATTGCTCGTCTTATGATTCGCGAAGCATTTGCGGAAGACAGCGGGCGATTTACTTGCAGTGCTGTAAATGAGGCTGGAACCGTCAGCACATCCTGCTATCTGGCTGTGCAGGTGTCAGAAGAATTTGAAAAGGAAACCACAGCCGTGACTGAGAAATTTACTACAGAAGAGAAACGCTTTGTTGAGTCAAGAGATGTGGTTATGACTGATACTAGCCTCACAGAGGAACAAGCAGGGCCTGGAGAACCTGCCGCGCCTTACTTTATTACAAAACCAGTGGTCCAGAAACTGGTGGAAGGTGGGAGCGTGGTGTTTGGATGCCAAGTTGGCGGCAACCCAAAGCCCCATGTATACTGGAAAAAATCTGGTGTTCCTCTAACCACTGGATACAGATACAAAGTGAGTTACAACAAACAAACCGGTGAATGCAAGCTGGTGATTTCTATGACTTTTGCTGATGATGCTGGAGAATACACTATTGTTGTTCGCAATAAGCATGGAGAAACTTCTGCATCTGCTTCCTTGCTTGAAGAAGCTGATTATGAGTTACTGATGAAGTCCCAGCAAGAAATGCTTTATCAGACACAAGTGACTGCATTTGTTCAAGAACCTAAAGTTGGAGAAACAGCACCTGGATTTGTATACTCTGAGTATGAAAAAGAGTATGAAAAAGAACAAGCCTTAATTAGGAAGAAAATGGCCAAAGATACTGTAGTGGTCAGAACTTATGTAGAAGATCAGGAATTCCATATTTCTTCCTTTGAAGAGAGACTTATTAAAGAAATTGAATATAGAATAATAAAGACTACATTAGAAGAACTTCTTGAAGAAGATGGAGAAGAAAAGATGGCAGTTGACATTTCTGAATCTGAAGCTGTTGAATCAGGATTTGATTCAAGAATCAAGAATTATAGAATTCTTGAGGGGATGGGTGTCACTTTTCATTGCAAGATGTCTGGATATCCATTACCAAAGATTGCTTGGTACAAAGATGGCAAGCGCATCAAACATGGAGAAAGATACCAAATGGACTTTCTACAAGATGGCAGAGCTAGTCTGCGTATACCTGTTGTTCTTCCAGAAGATGAAGGAATCTACACTGCATTTGCCAGCAATATTAAAGGAAATGCAATTTGCTCAGGGAAATTGTATGTGGAGCCTGCTGCACCACTTGGAGCTCCGACTTACATTCCCACACTAGAGCCAGTGAGCAGAATCAGATCTCTCTCTCCACGTTCAGTGAGCAGGTCTCCTATACGCATGTCTCCTGCACGGATGTCACCTGCAAGGATGTCTCCTGCACGGATGTCCCCTGCAAGAATGTCCCCTGGACGTAGGCTGGAGGAGACAGATGAGTCACAACTTGAGAGACTATATAAACCAGTCTTTGTGTTAAAACCTGTTTCTTTCAAATGTTTAGAAGGGCAAACTGCCAGATTTGACTTAAAGGTTGTTGGTAGACCTATGCCAGAGACGTTCTGGTTTCATGATGGCCAGCAAATTGTCAATGACTATACCCATAAAGTAGTCATTAAAGAAGATGGTACTCAATCACTAATTATTGTCCCTGCCACACCCAGTGATTCTGGGGAATGGACTGTGGTTGCCCAAAACAGGGCAGGCAGATCTTCAATTTCAGTGATTTTAACTGTGGAAGCTGTGGAACATCAGGTAAAACCGATGTTTGTAGAAAAACTGAAAAATGTCAATATAAAGGAAGGTTCCCGACTTGAAATGAAAGTCAGAGCTACGGGTAACCCCAACCCTGACATTGTATGGTTGAAAAACAGTGACATCATTGTGCCTCATAAATATCCCAAAATCAGAATTGAAGGAACCAAGGGAGAAGCTGCCCTTAAAATCGATTCCACTGTCAGCCAAGATTCTGCCTGGTATACTGCGACTGCTATTAATAAAGCTGGCAGAGACACTACAAGATGCAAAGTAAATGTTGAAGTTGAGTTTGCAGAGCCTGAGCCAGAGAGAAAGTTAATCATCCCACGGGGGACATATAGAGCAAAGGAGATTGCAGCCCCAGAACTGGAGCCCCTCCATTTGCGATATGGCCAAGAGCAATGGGAAGAAGGTGATCTCTATGACAAAGAGAAACAACAGAAACCATTTTTCAAGAAAAAACTCACTTCCTTAAGACTTAAGCGCTTTGGGCCTGCCCACTTTGAATGCAGGCTAACACCCATTGGTGACCCAACGATGGTGGTGGAGTGGCTCCATGATGGAAAGCCACTTGAAGCAGCCAACAGGCTCCGTATGATCAATGAATTTGGGTACTGCAGCCTTGATTATGGCGTTGCATATTCTAGAGACAGTGGTATCATTACTTGCAGAGCCACTAACAAATATGGAACAGATCACACATCTGCTACCCTTATTGTTAAAGATGAGAAAAGTCTTGTGGAAGAATCCCAATTGCCTGAGGGGAGGAAAGGCTTACAGAGAATTGAAGAATTAGAGAGAATGGCTCATGAAGGTGCACTTACAGGTGTAACAACAGATCAGAAAGAAAAGCAAAAGCCAGACATTGTCTTGTACCCAGAGCCAGTTAGAGTACTTGAAGGGGAGACTGCAAGGTTCCGCTGCAGGGTAACAGGCTACCCTCAGCCCAAAGTCAACTGGTACCTCAATGGACAGCTCATCCGCAAAAGCAAAAGGTTCAGAGTTCGCTATGATGGTATCCATTACCTGGACATCGTGGACTGCAAATCATATGACACAGGTGAAGTGAAGGTCACCGCGGAAAATCCTGAAGGTGTGATAGAGCATAAAGTGAAGCTTGAGATTCAACAGAGGGAAGATTTTAGGTCTGTCCTTAGGAGAGCTCCTGAACCAAGGCCTGAGTTTCACGTACATGAACCAGGAAAGCTTCAGTTTGAAGTACAAAAAGTGGATAGACCTGTTGACACCACTGAAACCAAAGAAGTTGTGAAGTTGAAAAGGGCTGAAAGAATTACCCATGAAAAAGTGCCTGAAGAGTCGGAAGAGCTGCGCAGTAAATTCAAGCGCAGAACAGAAGAGGGCTATTATGAAGCCATTACCGCTGTGGAGCTCAAGTCTCGAAAGAAGGATGAATCCTATGAGGAACTCCTCAGGAAGACAAAAGATGAACTTCTCCACTGGACCAAAGAGTTAACTGAAGAGGAAAAGAAAGCTCTTGCCGAAGAAGGCAAAATCACGATTCCAACTTTTAAACCTGACAAGATTGAACTAAGTCCTAGTATGGAGGCTCCAAAAATCTTCGAAAGAATCCAGAGCCAAACAGTGGGCCAAGGATCTGATGCACACTTCCGGGTCAGAGTCGTGGGGAAACCAGACCCCGAATGTGAATGGTACAAAAATGGTGTCAAAATTGAACGGTCTGACCGGATCTACTGGTACTGGCCCGAAGACAATGTTTGTGAATTGGTCATAAGAGATGTGACTGCTGAGGACTCTGCCAGCATCATGGTAAAAGCCATCAACATAGCTGGAGAAACCTCCAGTCACGCATTCTTACTTGTCCAAGCCAAGCAATTGATCACTTTCACACAGGAATTACAAGATGTTGTTGCTAAGGAAAAAGACACTATGGCAACCTTTGAATGTGAAACTTCAGAACCATTTGTCAAAGTGAAATGGTATAAAGATGGTATGGAGGTTCATGAGGGAGATAAATACAGGATGCACTCTGACAGAAAGGTTCACTTCCTCTCCATACTGACCATTGATACGTCTGATGCTGAAGATTACAGCTGTGTACTTGTGGAAGATGAAAATGTCAAAACGACTGCTAAACTTATTGTTGAAGGTGCAGTTGTTGAGTTTGTGAAAGAACTTCAGGACATAGAAGTTCCAGAATCATATTCAGGAGAATTAGAGTGCATTGTATCCCCAGAAAATATAGAAGGAAAATGGTATCATAATGATGTGGAGCTTAAATCCAATGGCAAATATACAATTACATCTCGTCGTGGACGTCAGAACCTCACGGTCAAGGATGTAACCAAGGAGGACCAGGGAGAATACAGCTTTGTCATCGACGGGAAAAAGACAACCTGTAAATTAAAGATGAAACCCCGCCCCATTGCTATCCTACAAGGACTTAGTGACCAAAAAGTCTGTGAGGGTGACATTGTTCAGCTTGAAGTTAAAGTCTCCTTGGAAAGTGTGGAAGGCGTCTGGATGAAAGACGGCCAAGAAGTGCAGCCCAGTGACAGGGTTCACATTGTGATAGACAAACAATCTCATATGCTGCTCATTGAAGACATGACTAAGGAAGATGCTGGAAATTACTCTTTCACCATTCCAGCCCTTGGCCTCTCCACCAGTGGGCGTGTCTCTGTCTATAGTGTGGACGTGATAACACCTCTAAAAGATGTTAATGTGATTGAAGGCACCAAGGCTGTGCTTGAATGTAAGGTGTCAGTCCCTGATGTGACTTCTGTTAAGTGGTACTTAAATGATGAACAAATCAAGCCTGATGACCGTGTACAGGCCATTGTGAAAGGTACTAAACAGCGACTAGTCATTAACCGAACTCATGCTTCAGACGAAGGACCTTACAAGCTGATAGTTGGCAGAGTTGAAACCAACTGTAATCTCTCTGTAGAAAAAATTAAAATTATCAGAGGTCTTCGTGACCTTACCTGTACAGAAACTCAAAATGTGGTGTTTGAGGTTGAGCTGTCCCACTCTGGAATTGATGTCCTGTGGAATTTTAAGGACAAGGAAATCAAGCCCAGTTCTAAATATAAAATTGAAGCACATGGAAAAATATATAAATTGACAGTTCTAAATATGATGAAAGATGATGAAGGAAAATACACATTTTACGCGGGAGAAAATATGACATCTGGAAAACTTACTGTGGCAGGTGGGGCCATCTCCAAGCCACTCACAGATCAGACCGTAGCTGAATCCCAGGAAGCTGTGTTTGAATGTGAAGTTGCCAACCCAGATTCCAAAGGCGAATGGTTGAGGGATGGCAAACACCTACCACTGACTAACAACATCAGAAGTGAGTCTGATGGCCACAAAAGGAGACTTATCATTGCTGCCACCAAATTAGATGACATTGGAGAATATACCTACAAGGTGGCCACCTCCAAAACATCTGCCAAACTCAAAGTTGAAGCTGTCAAAATTAAGAAGACTCTGAAGAACCTCACAGTGACAGAAACACAGGATGCTGTTTTCACTGTCGAGCTTACACACCCTAATGTCAAAGGTGTCCAGTGGATCAAAAATGGAGTTGTGCTGGAATCCAATGAAAAGTATGCTATCTCTGTCAAAGGAACAATTTACTCTCTGAGGATTAAAAACTGTGCCATCGTGGATGAGTCTGTTTATGGCTTCAGGCTTGGAAGGCTTGGAGCCAGTGCCAGACTGCACGTGGAGACTGTCAAGATCATTAAAAAGCCAAAGGATGTGACAGCCTTGGAAAATGCCACTGTTGCCTTTGAAGTTAGTGTTTCCCATGACACTGTTCCAGTAAAATGGTTCCATAAGAGTGTGGAAATTAAGCCAAGTGACAAACACAGACTGGTCTCAGAAAGGAAAGTCCACAAGCTGATGCTGCAGAACATCTCCCCCTCAGATGCTGGGGAATACACAGCTGTGGTCGGGCAATTGGAATGCAAAGCAAAACTGTTTGTGGAGACATTACATATTACAAAAACCATGAAAAATATCGAGGTGCCTGAGACCAAAACTGCCTCTTTTGAGTGTGAGGTGTCCCACTTCAATGTCCCTTCCATGTGGCTGAAGAATGGTGTGGAAATTGAGATGAGTGAAAAGTTCAAGATAGTTGTGCAGGGAAAACTCCATCAGCTGATCATCATGAACACCAGCACAGAGGACTCGGCAGAATACACATTTGTCTGTGGCAATGACCAAGTCAGTGCCACCCTGACAGTCACCCCAATCATGATTACTTCCATGCTGAAAGACATCAACGCTGAAGAAAAAGACACTATTACTTTTGAGGTGACAGTGAACTATGAAGGCATCTCTTACAAATGGTTAAAGAATGGTGTGGAAATCAAATCAACTGACAAGTGCCAGATGAGAACCAAAAAGCTCACACACTCACTGAACATCAGGAATGTTCACTTTGGGGATGCTGCTGACTACACCTTTGTGGCTGGAAAAGCAACATCAACAGCCACACTTTATGTGGAAGCTCGTCATATAGAATTTAGGAAACACATTAAGGACATTAAGGTACTGGAGAAGAAGCGAGCCATGTTTGAATGTGAAGTTTCTGAACCTGACATCACTGTACAGTGGATGAAAGATGACCAGGAACTGCAGATCACAGACAGAATAAAGATTCAGAAGGAGAAATATGTCCACCGCCTTCTGATCCCATCCACCCGGATGTCTGATGCTGGGAAGTACACAGTGGTGGCAGGAGGCAACGTGTCAACTGCAAAACTCTTTGTAGAAGGCAGAGATGTTCGCATCCGAAGTATTAAAAAGGAGGTTCAGGTCATTGAGAAACAGCGTGCTGTTGTTGAATTTGAGGTCAATGAAGACGATGTTGATGCCCACTGGTATAAAGATGGCATTGAAATCAATTTCCAAGTTCAAGAACGACACAAATATGTAGTGGAAAGAAGAATCCACCGAATGTTTATCTCTGAGACCAGACAGAGCGATGCAGGAGAATACACCTTTGTGGCAGGAAGGAACAGGAGTTCTGTCACTCTCTATGTCAATGCTCCTGAACCGCCCCAAGTTCTGCAGGAGCTCCAGCCTGTCACTGTGCAGTCTGGCAAGCCTGCCCGCTTCTGTGCCGTGATATCCGGAAGACCACAGCCCAAAATTTCCTGGTACAAGGAAGAGCAGCTGCTTTCCACTGGCTTCAAGTGCAAATTTCTTCATGATGGGCAAGAATACACGCTTTTGCTAATTGAAGCCTTCCCAGAGGATGCGGCAGTCTATACCTGTGAAGCCAAGAATGACTATGGTGTTGCCACAACATCAGCTTCACTCTCAGTGGAAGTTCCAGAAGTTGTGTCTCCTGATCAGGAAATGCCTGTTTATCCACCTGCCATCATCACCCCGCTTCAGGACACTGTCACTTCTGAAGGGCAGCCAGCCCGTTTTCAATGCCGGGTTTCTGGAACAGATCTAAAAGTGTCGTGGTACAGCAAAGACAAGAAAATCAAGCCATCTCGGTTCTTTAGAATGACTCAATTTGAAGACACTTATCAACTGGAAATTGCCGAAGCTTATCCAGAAGATGAAGGAACTTACACGTTTGTTGCTAGTAATGCTGTAGGCCAAGTATCAAGCACAGCCAACCTGAGTCTGGAAGGATTTAGCAAATTTGAAGAAAATACATCAAACTCCCAATGGCATGTCTCTTTATCAGTTTCATTTAAGAAGGAGCCCCTTGGCCAAAAGCCCAGCTTCATCCAGCCTCTGTCAAGCCTCAGGGTGCACAACGGGGAGACAGTCAGATTTCATGCGAGGGTTTCTGGCATTCCCAAGCCAGAAATCCAATGGTTTCATAACCAGCAGCTAATTCTACCAACAAAAGATGTAGTTTTCCATTTTGAGGAGTCCACAGGCATGGCTTTAATGCTTATAGTTGATGCTTACTCAGAGCATGCTGGGCAGTACTCTTGCAAAGCAGCCAATAGTGCTGGGGAAGCCACTTGTGCAGCTACACTCACAGTGACTCCAAAAGTGCAAGCCCTAGATAGGCAAAGTTCTGGGAAAGATGTAAGAGAGTCCACCAAGTCCCAGGCAGTGGCAGATTCCTCTTTCACAAAGGAGGAGAGCAAAATATCTCAAAAGGAAATTAAGTCATTTCAAGGATCATCATATGAATATGAAGTGCAGGTTTTTGAAAGTGTATCTCAAAGTTCCATCCACACAGCTGCATCTGTTCAAGATACACAGTTGTGCCATACTGCATCCCTTTCACAAATTGCAGAAAGCACTGAGCTATCTAAGGAATGTGCTAAAGAGTCCACGGGTGAGGCGCCCAAGATTTTCCTGCATCTTCAGGACGTCACTGTAAAGTGCGGTGACACGGCTCAATTCCTCTGTGTTTTAAAAGATGATTCTTTCATTGATGTAACCTGGACTCACGAAGGTGCAAAGATAGAGGAATCCGAGAGACTGAAACAATCACAAAATGGAAATATTCAGTTTCTTACCATATGTAATGTTCAGCTGGTAGACCAAGGACTATACAGCTGCATTGTACACAATGACTGTGGAGAGAGGACAACGTCAGCAGTACTAAGTGTAGAAGGTGCTCCTGAATCAATTTTGCATGAGAGGATTGAACAAGAGATTGAGATGGAAATGAAAGAGTTTTCTAGTTCTTTTCTGTCTGCCGAGGAAGAAGGACTTCATAGCGCCGAACTTCAATTATCTAAAATAAATGAAACACTTGAACTTTTGTCTGAATCTCCAGTTTACCCAACTAAATTTGATTCCGAAAAGGAAGGCACTGGCCCAATTTTCATCAAAGAAGTGTCAAATGCTGATATAAGCATGGGGGATGTGGCTACACTGTCTGTAACTGTCATTGGCATCCCCAAACCTAAAATTCAGTGGTTCTTTAATGGAGTGCTATTAACCCCTTCTGCTGACTACAAATTTGTTTTTGACGGTGATGATCATAGCCTGATCATTCTGTTCACCAAATTGGAGGATGAGGGAGAGTATACATGTATGGCCAGTAATGACTATGGAAAGACAATATGTAGTGCCTATCTAAAAATTAATTCCAAAGGAGAGGGTCACAAAGACACTGAAACAGAATCAGCAGTGGCAAAATCTCTGGAAAAGCTGGGAGGTCCTTGTCCTCCTCACTTCCTTAAGGAGTTAAAACCAATTCGCTGTGCTCAAGGGCTTCCTGCCATCTTTGAGTACACAGTGGTTGGAGAGCCTGCCCCTACTGTTACATGGTTCAAAGAAAACAAGCAGCTTTGCACCAGTGTTTATTACACTATCATTCATAACCCTAATGGCTCTGGAACTTTCATTGTCAATGACCCTCAGAGGGAAGACAGTGGCCTCTATATCTGTAAAGCAGAGAATATGTTGGGTGAGTCCACCTGTGCAGCAGAGCTGCTTGTGCTTCTGGAAGACACAGACATGACTGATACCCCCTGCAAAGCAAAGTCCACACCAGAGGCTCCTGAGGATTTTCCACAGACACCCTTAAAGGGTCCCGCAGTTGAAGCACTTGACTCAGAGCAGGAAATTGCAACGTTTGTAAAAGACACCATTTTGAAAGCTGCTTTAATTACAGAAGAAAACCAGCAACTATCTTATGAGCATATTGCTAAAGCCAATGAATTGAGCAGTCAGCTTCCTTTGGGAGCTCAGGAATTGCAATCCATTTTGGAGCAAGACAAGCTCACTCCTGAAAGCACCAGGGAATTTCTTTGCATCAATGGCAGTATTCACTTTCAGCCTCTCAAGGAACCATCTCCCAACCTACAGCTGCAGATTGTACAGTCCCAGAAAACCTTCTCCAAAGAAGGTATTCTAATGCCTGAAGAGCCTGAGACACAGGCAGTTCTATCAGATACCGAGAAAATCTTCCCAAGTGCCATGTCCATAGAACAAATTAATTCATTAACAGTTGAGCCTCTGAAAACTTTATTAGCTGAACCTGAAGGGAATTATCCACAGTCTTCAATAGAACCTCCAATGCATTCTTATCTAACCTCTGTGGCTGAGGAAGTACTTTCACCAAAAGAAAAGACAGTATCTGACACCAACAGAGAGCAAAGAGTGACTCTTCAAAAGCAAGAGGCACAAAGTGCGCTCATCTTGAGTCAGAGCTTAGCTGAGGGACACGTGGAGAGTCTCCAGAGTCCTGATGTCATGATCTCTCAGGTAAACTATGAGCCCCTAGTCCCTTCAGAACACTCATGCACAGAAGGAGGTAAAATTTTGATAGAAAGTGCAAATCCACTGGAAAATGCAGGGCAAGATTCTGCGGTCAGAATTGAGGAAGGCAAGTCCTTAAGATTTCCACTAGCACTTGAAGAAAAGCAGGTACTGCTCAAAGAAGAGCATTCTGACAACGTGGTGATGCCCCCAGACCAAATCATTGAGTCTAAAAGAGAGCCCGTGGCAATAAAGAAAGTGCAGGAGGTACAGGGAAGGGACCTTCTTTCTAAGGAAAGCTTGCTTTCTGGTATTCCAGAAGAGCAGAGATTAAACCTGAAAATTCAAATCTGCCGGGCTTTGCAAGCAGCCGTGGCCAGCGAGCAGCCAGGTCTTTTCTCTGAGTGGCTAAGAAATATTGAAAAGGTGGAGGTCGAGGCTGTAAACATCACCCAAGAGCCCAGACACATCATGTGCATGTACCTTGTTACTTCGGCAAAGTCTGTAACAGAAGAAGTAACCATCATTATTGAAGATGTTGATCCTCAAATGGCTAACCTGAAAATGGAACTTAGGGATGCTTTGTGTGCTATTATATATGAGGAAATAGACATCCTAACAGCTGAGGGTCCTAGAATTCAGCAAGGAGCCAAAACAAGTTTGCAAGAAGAAATGGATTCTTTTTCAGGTTCACAGAAGGTTGAACCCATTACTGAACCAGAAGTTGAATCTAAATATCTGATCTCAACTGAAGAGGTCAGTTATTTTAACGTGCAAAGTAGGGTTAAATATTTGGATGCCACACCTGTCACTAAAGGGGTTGCTTCAGCTGTTGTCTCTGACGAAAAACAAGATGAGAGTCTGAAACCATCAGAGGAAAAAGAGGAGTCTTCCTCTGAAAGTGGTACTGAGGAGGTTGCTACAGTAAAGATACAGGAAGCTGAGGGTGGCTTAATCAAAGAGGATGGCCCCATGATACATACACCTTTAGTGGACACTGTTTCTGAGGAAGGTGATATTGTACACCTCACAACATCCATAACAAATGCTAAAGAGGTGAATTGGTATTTTGAGAATAAACTGGTGCCTTCAGATGAAAAGTTCAAGTGTTTACAAGATCAAAATACATATACGCTAGTCATCGACAAAGTAAATACCGAAGACCATCAAGGAGAGTATGTCTGTGAGGCCTTGAATGACAGCGGAAAAACAGCAACTTCAGCCAAACTCACTGTAGTAAAAAGAGCTGCCCCAGTGATCAAGAGGAAAATCGAACCCCTGGAAGTAGCACTGGGCCACCTAGCCAAATTCACCTGTGAGATCCAAAGTGCTCCCAATGTCCGGTTCCAGTGGTTTAAAGCTGGCCGAGAAATTTATGAGAGTGACAAGTGTTCTATTCGATCTTCAAAGTATATCTCCAGCCTTGAAATCCTGAGAACCCAGGTGGTTGACTGCGGCGAGTATACATGCAAAGCTTCCAATGAGTATGGCAGTGTCAGCTGTACAGCCACACTAACTGTGACAGAGGCATATCCACCAACCTTTCTCTCCAGACCTAAGTCCCTTACAACTTTTGTGGGTAAGGCAGCCAAGTTCATCTGCACAGTGACAGGGACTCCTGTGATAGAAACCATTTGGCAGAAAGATGGTGCTGCACTCTCACCTTCACCTAACTGGAGGATTTCCGACGCAGAAAACAAACACATTTTAGAACTCTCAAACCTTACCATTCAAGATAGAGGAGTTTATTCTTGTAAGGCTTCCAACAAGTTTGGAGCAGACATCTGCCAAGCAGAGTTGATCATCATTGATAAGCCACATTTCATTAAAGAATTAGAGCCTGTGCAGTCCGCTATCAATAAGAAGGTCCACCTTGAGTGCCAAGTAGATGAAGACAGAAAAGTCACAGTTACGTGGAGCAAAGATGGGCAAAAACTCCCCCCAGGGAAAGATTATAAGATCTGTTTTGAAGATAAAATAGCAACACTTGAGATTCCTTTGGCCAAACTGAAAGATTCAGGAACCTATGTCTGTACAGCTTCAAATGAGGCTGGAAGCAGCTCCTGCTCAGCCACAGTCACTGTCAGAGAGCCACCATCCTTCGTGAAGAAGGTGGATCCCTCTTATTTAATGCTCCCAGGTGAATCAGCACGCCTCCATTGCAAGCTGAAAGGCTCACCTGTGATCCAGGTTACTTGGTTTAAAAATAACAAAGAACTCAGTGAAAGTAACACAGTCCGAATGTATTTTGTCAATTCTGAGGCTATACTTGATATTACGGATGTAAAAGTTGAAGACAGTGGGAGTTACTCATGTGAAGCAGTGAATGACGTCGGCAGTGATAGCTGCAGTACTGAAATAGTTATCAAAGAACCTCCTTCTTTCATCAAAACTCTTGAGCCTGCAGACATAGTGAGAGGAACAAATGCTCTACTTCAGTGTGAAGTCTCAGGCACTGGACCATTTGAAATTAGCTGGTTCAAAGACAAGAAACAAATTCGAAGTAGTAAAAAATACAGATTGTTTTCTCAGAAGTCTCTTGTGTGTCTGGAGATCTTTTCGTTTAATAGTGCAGATGTTGGTGAATATGAATGTGTTGTTGCTAATGAAGTCGGCAAGTGTGGCTGCATGGCAACCCACTTACTCAAAGAACCTCCAACCTTTGTAAAGAAAGTAGATGATTTGATTGCACTAGGAGGACAAACCGTTACCCTGCAAGCTGCTGTGAGAGGGTCAGAGCCCATTTCTGTCACATGGATGAAAGGTCAAGAGGTCATCAGAGAAGACGGAAAAATCAAAATGAGCTTTTCCAATGGTGTTGCAGTCTTGATAATCCCTGATGTTCAGATTAGTTTTGGAGGCAAATACACGTGCCTGGCTGAAAATGAAGCTGGAAGCCAAACATCTGTTGGGGAATTAATAGTTAAAGAACCTGCCAAAATCATTGAGCGAGCAGAACTGATCCAGGTGACAGCAGGAGATCCCGCCACACTGGAGTACACAGTGGCAGGCACGCCAGAACTGAAGCCCAAATGGTACAAAGATGGGAGACCCTTGGTCGCCAGTAAAAAATACCGAATAAGTTTTAAAAACAATGTTGCCCAGCTCAAATTTTATTCAGCTGAGCTGCACGACAGTGGCCAATACACATTTGAGATTTCCAATGAAGTGGGCAGCAGCTCCTGTGAGACTACATTCACTGTATTAGATCGAGACATTGCTCCATTTTTTACCAAACCCTTGCGCAACGTGGATAGTGTTGTTAATGGTACCTGCAGACTGGACTGCAAAATTGCAGGCTCCCTCCCCATGAGGGTGTCCTGGTTTAAGGATGGCAAAGAAATAGCTGCTTCTGACAGATACAGGATAGCATTTGTGGAAGGCACAGCCTCTTTGGAGATCATCAGAGTAGACATGAATGATGCAGGGAATTTCACTTGTCGAGCCACAAATTCCGTGGGAAGCAAAGACAGCAGTGGAGCCCTGATTGTGCAAGAACCACCCAGTTTTGTAACTAAACCCGGCTCAAAGGATGTTCTGCCTGGCTCAGCAGTCTGCCTGAAGAGCACTTTCCAAGGATCTACTCCTCTCACAATCAGATGGTTTAAGGGCAACAAAGAGCTGGTTTCTGGTGGAAGCTGCTATATTACCAAAGAAGCTTTAGAGAGTTCCCTGGAACTCTATTTAGTAAAAACCTCTGATTCGGGCACGTACACATGTAAAGTCAGCAATGTCGCTGGAGGGGTGGAATGCAGTGCAAACTTGTTTGTAAAAGAACCTGCCACATTTGTTGAAAAGTTAGAGCCATCACAGCTGTTAAAGAAGGGAGATGCCACCCAGCTAGCCTGCAAAGTAACTGGTACCCCTCCAATTAAAATAACATGGTTTGCAAATGATAGAGAAATTAAGGAGAGCAGCAAACACAGAATGTCTTTTGTGGAGTCTACTGCAGTTCTAAGACTGACAGATGTTGGCATCGAAGACAGTGGTGAATATATGTGTGAGGCCCAAAATGAGGCTGGCAGTGACCACTGCAGTAGCATTGTAATAGTCAAAGAGTCACCTTATTTTACCAAGGAATTTAAGCCAATTGAAGTCTTAAAGGAGTACGATGTCATGTTGCTGGCTGAGGTGGCAGGCACTCCTCCCTTTGAGATCACTTGGTTCAAAGATAACACAATCCTGCGAAGTGGTAGAAAGTATAAGACTTTCATTCAGGATCATCTGGTTAGCCTGCAGATCCTCAAGTTTGTAGCTGCAGATGCTGGCGAATACCAGTGTCGGGTGACCAATGAGGTGGGCAGCAGCATCTGCAGTGCCAGGGTGACTTTAAGAGAACCCCCATCCTTCATAAAGAAGATCGAGAGTACCAGCTCCCTCCGGGGAGGCACAGCTGCCTTCCAGGCCACTCTGAAGGGCTCCTTGCCAATTACGGTGACTTGGCTAAAAGACAGCGATGAAATCACTGAAGACGATAATATAAGAATGACCTTTGAGAACAATGTGGCCAGTTTGTACCTCAGTGGCATTGAAGTCAAGCATGATGGGAAATATGTCTGTCAGGCCAAAAATGATGCAGGAATACAAAGATGTTCTGCATTACTCTCAGTAAAAGAACCTGCAACAATCACCGAGGAAGCTGTGTCTATAGATGTCACCCAAGGAGACCCAGCCACTTTGCAGGTTAAATTTTCAGGGACTAAGGAGATTACAGCCAAATGGTTTAAAGATGGCCAAGAACTGACCCTGGGCTCAAAATATAAAATCAGTGTCACTGATACAGTCTCAATACTGAAGATTATTTCTACAGAAAAGAAAGATAGTGGAGAATATACTTTCGAGGTCCAAAATGATGTTGGGAGGAGCAGCTGCAAGGCTAGAATTAATGTATTAGATCTTATCATACCTCCTTCATTCACCAAAAAGCTGAAGAAAATGGACAGCATTAAAGGTTCTTTCATTGATTTAGAATGTATAGTGGCTGGGTCACATCCCATAAGCATCCAGTGGTTCAAAGATGACCAAGAAATATCAGCTAGTGAAAAGTACAAATTCTCTTTTCATGACAATACTGCCTTCTTGGAAATCAGCCAGCTGGAAGGTACAGACAGTGGGACATACACTTGTTCTGCCACAAATAAGGCAGGGCACAACCAATGCAGTGGGCATCTGACAGTCAAAGAACCCCCTTACTTTGTGGAAAAGCCACAGTCACAAGATGTCAATCCCAACACAAGGGTACAGTTAAAGGCTCTTGTGGGTGGCACTGCACCCATGACAATAAAGTGGTTTAAAGATAACAAAGAGTTACACTCAGGAGCAGCCCGCTCAGTTTGGAAGGATGACACCTCTACCAGTCTAGAGCTCTTTGCAGCCAAAGCTACCGATTCTGGAACCTACATTTGCCAACTAAGCAATGATGTTGGCACAGCAACCAGCAAAGCCACTCTCTTTGTAAAAGAACCTCCTCAATTCATTAAGAAGCCCAGTCCAGTCTTAGTGCTGAGGAATGGACAGTCAACAACATTTGAATGCCAAATAACAGGCACTCCTAAAATCCGAGTGTCTTGGTATCTAGACGGGAATGAAATAACAGCCATTCAGAAACATGGCATTTCCTTCATTGATGGTTTAGCCACTTTCCAGATTTCTGGTGCCAGGGTAGAAAATAGTGGGACTTATGTGTGTGAAGCTCGAAATGACGCAGGCACGGCGAGCTGCAGCATTGAACTCAAAGTGAAAGAACCCCCCACCTTTATCAGAGAGCTGAAGCCTGTGGAGGTAGTAAAATATAGTGACGTGGAGCTGGAGTGTGAAGTTACGGGAACACCTCCGTTTGAAGTCACTTGGCTGAAGAATAACAGGGAAATTCGAAGCAGCAAAAAATACACATTGACCGACAGAGTGTCTGTGTTTAACCTCCATATAACCAAGTGTGACCCTTCAGACACTGGGGAATACCAGTGCATTGTATCCAATGAAGGCGGCAGCTGCTCATGCAGTACTAGAGTTGCCCTGAAAGAACCACCATCATTCATTAAGAAGATAGAAAATACCACTACTGTTTTGAAAAGTTCTGCCACCTTTCAGAGTACCGTGGCAGGTTCTCCTCCTATTTCTATAACCTGGCTAAAGGATGATCAGATTCTTGATGAAGATGATAATGTCTATATTTCATTTGTGGACAGTGTGGCCACACTTCAAATCAGAAGTGTGGATAATGGACACAGTGGGAGATATACCTGTCAAGCCAAGAATGAGTCAGGAGTTGAGAGGTGTTATGCTTTCCTTTTAGTACAAGAACCAGCTCAAATCGTAGAGAAAGCTAAATCAGTTGATGTTACGGAGAAAGATCCCATGACCTTGGAATGTGTTGTGGCTGGAACACCAGAACTCAAAGTGAAATGGCTTAAAGACGGGAAACAAATAGTTCCCAGTAGATACTTTTCAATGAGTTTTGAAAATAACGTGGCCAGTTTTAGAATTCAGTCAGTAATGAAGCAGGACAGCGGTCAGTACACTTTCAAGGTGGAAAATGACTTCGGAAGCAGTAGCTGTGATGCCTACTTAAGAGTGCTAGATCAAAATATTCCTCCATCATTCACCAAAAAATTAACCAAAATGGATAAAGTTCTGGGCTCTTCTATTCATATGGAGTGCAAGGTGTCTGGTTCACTTCCCATTAGTGCTCAGTGGTTTAAGGATGGAAAAGAAATATCTACAAGTGCAAAATACAGACTTGTGTGCCATGAGAGATCTGTGTCTCTGGAAGTTAATAATCTGGAATTAGAAGATACTGCAAATTACACATGCAAAGTGTCAAATGTAGCAGGAGATGATGCATGCAGTGGCATCTTAACTGTGAAAGAACCACCAAGCTTCCTAGTGAAACCTGGGCGACAGCAAGCCATACCTGATTCTACAGTGGAATTTAAGGCAATACTAAAAGGAACACCACCATTTAAAATAAAATGGTTTAAGGATGATGTGGAACTTGTCTCAGGTCCTAAATGTTTCATTGGCTTGGAAGGGTCGACTAGCTTCTTAAATCTCTACTCAGTGGATGCTTCTAAGACTGGACAGTATACTTGCCATGTTACCAATGATGTTGGTAGCGACTCTTGTACTACGATGTTGCTTGTGACAGAACCACCAAAGTTTGTAAAGAAATTAGAAGCCTCCAAAATTGTGAAAGCAGGTGACTCTTCACGACTTGAATGCAAGATAGCTGGATCCCCAGAAATCAGAGTTGTGTGGTTCCGAAATGAACATGAACTTCCAGCCAGTGATAAGTACAGAATGACTTTCATTGACTCAGTGGCCGTCATACAGATGAACAATCTCAGTACTGAGGACAGTGGAGATTTCATTTGTGAGGCTCAGAATCCCGCTGGCAGCACAAGCTGCAGTACCAAGGTTATAGTAAAAGAGCCACCTGTTTTTAGCAGCTTCCCTCCTATAGTAGAAACCCTTAAAAATGCTGAAGTCAGTCTTGAATGTGAACTTTCGGGAACACCACCGTTTGAGGTGGTATGGTACAAAGACAAGCGGCAACTCAGAAGCAGCAAGAAATACAAGATTGCATCCAAAAACTTCCACACAAGTATTCACATTCTCAATGTGGACACTTCAGACATCGGTGAATACCACTGCAAAGCACAGAATGAAGTGGGAAGTGATACTTGTGTTTGTACTGTAAAATTGAAAGAACCACCAAGATTTGTCTCCAAACTGAACAGCCTCACTGTTGTAGCCGGAGAGCCTGCTGAATTACAAGCATCCATAGAAGGCGCCCAGCCTATTTTTGTCCAGTGGCTTAAAGAGAAGGAAGAAGTGATTAGAGAAAGTGAAAACATCAGGATTACATTTGTGGAAAATGTTGCAACTCTACAGTTTGCAAAAGCAGAGCCAGCTAATGCTGGAAAGTATATCTGCCAAATCAAGAATGATGGTGGAATGAGGGAGAACATGGCCACACTGATGGTCTTAGAGCCCGCAGTCATTGTTGAGAAGGCAGGACCGATGACGGTGACTGTAGGAGAAACGTGCACTCTGGAGTGTAAGGTGGCTGGCACTCCGGAACTCTCTGTTGAATGGTACAAGGATGGAAAGCTGTTGACCAGCAGCCAAAAACACAAATTTAGCTTCTACAACAAAATCTCTTCCTTAAGGATTCTCTCAGTTGAAAGGCAAGATGCAGGCACATACACTTTCCAGGTTCAAAATAATGTTGGGAAAAGCAGCTGCACAGCTGTGGTTGATGTTTCAGACCGAGCAGTTCCTCCCTCTTTCACACGAAGACTGAAAAATACTGGTGGGGTGTTAGGTGCTTCTTGCATCTTGGAATGCAAAGTAGCTGGATCATCACCTATTTCAGTTGCCTGGTTTCATGAGAAAACCAAGATTGTCAGTGGAGCAAAGTACCAAACCACATTTTCAGATAATGTCTGCACATTGCAGTTGAATTCTCTGGATTCCTCAGATATGGGCAATTACACATGCGTGGCTGCTAATGTCGCTGGGTCTGATGAATGTCGTGCAGTGCTAACTGTACAAGAACCACCCTCTTTTGTGAAAGAACCTGAACCTTTGGAAGTACTACCAGGCAAAAATGTAACCTTCACAAGCGTTATTAGAGGAACCCCTCCATTCAAAGTCAACTGGTTCAGAGGTGCCAGAGAACTAGTGAAAGGAGACCGGTGCAACATCTATTTTGAAGACACTGTGGCAGAACTGGAATTATTTAATATTGACATATCTCAGAGTGGGGAATACACCTGTGTGGTTTCTAACAACGCTGGCCAAGCATCTTGCACTACCCGTCTCTTTGTGAAAGAACCAGCTGCATTTTTGAAGAGATTAAGTGATCATTCTGTAGAACCAGGGAAGTCCATAATTCTGGAGAGCACCTACACTGGAACACTTCCAATTTCTGTCACTTGGAAAAAGGATGGTTTTAACATAACTACCTCTGAAAAATGTAACATAGTCACAACAGAGAAAACTTGTATCCTGGAAATTCTGAATAGCACAAAAAGAGATGCAGGGCAGTATTCCTGCGAGATTGAAAATGAGGCAGGAAGGGATGTTTGTGGAGCTCTGGTATCTACATTAGAACCGCCTTATTTTGTTACGGAACTGGAACCTCTGGAGGCAGCAGTTGGAGATTCGGTTTCTTTACAATGCCAAGTTGCTGGGACACCAGAAATTACAGTGTCTTGGTACAAAGGAGATACCAAATTACGGCCAACTCCTGAATACAGGACCTACTTTACAAACAATGTGGCCACACTTGTTTTTAATAAAGTGAACATCAATGACAGTGGAGAGTACACATGCAAAGCAGAAAATAGTATAGGAACTGCTTCTTCTAAGACTGTGTTCAGAATTCAAGAGCGCCAACTCCCACCTTCTTTTGCAAGACAATTAAAGGACATTGAACAAACTGTGGGGTTACCTGTTACACTCACTTGTCGATTAAATGGCTCTGCACCCATCCAAGTGTGCTGGTATAGAGATGGAGTACTTTTAAGAGACGATGAAAATCTACAGACTTCATTTGTAGATAATGTGGCAACTTTAAAAATTTTGCAAACTGACTTGAGTCACTCTGGCCAGTACTCTTGCTCAGCTTCCAACCCACTTGGAACAGCATCTTCTAGTGCTAGACTCACAGCAAGAGAACCCAAGAAATCTCCCTTCTTTGACATCAAGCCTGTATCTATAGATGTTATTGCTGGAGAAAGTGCTGATTTTGAGTGTCATGTTACTGGTGCTCAACCGATGCGAATCACTTGGTCAAAAGATAACAAGGAGATCCGTCCTGGAGGAAACTATACAATCACATGTGTGGGAAACACTCCTCATTTGAGAATTCTTAAAGTAGGCAAAGGAGACTCTGGTCAATATACTTGCCAAGCAACCAATGATGTTGGCAAAGACATGTGCTCAGCTCAGCTCAGTGTAAAAGAACCTCCAAAGTTTGTTAAGAAATTAGAAGCTTCAAAAGTTGCAAAGCAGGGAGAATCCATTCAACTGGAATGTAAAATAAGTGGCTCCCCAGAAATCAAAGTTTCATGGTTCCGAAATGACAGCGAACTTCATGAAAGTTGGAAATACAACATGTCATTCATTAATTCTGTGGCATTGCTTACGATCAATGAAGCTAGTGCTGAAGACAGCGGGGACTACATTTGTGAGGCTCATAATGGTGTTGGTGACGCCAGCTGCAGCACAGCGTTGACAGTGAAAGCACCTCCTGTTTTCACCCAGAAGCCTTCTCCAGTAGGAGCTCTTAAAGGTTCTGATGTGATTCTCCAATGTGAAATTTCGGGAACTCCCCCATTTGAAGTAGTATGGGTTAAAGATCGAAAGCAGGTTAGAAACAGCAAGAAATTTAAAATCACTTCAAAACATTTTGATACAAGTCTTCATATCCTTAATCTTGAAGCCTCCGATGTCGGGGAATATCACTGCAAAGCTACTAATGAGGTGGGAAGTGACACGTGTTCTTGCTCTGTCAAGTTCAAAGAACCTCCACGATTCGTGAAAAAGCTAAGTGACACCTCAACCCTTATTGGGGATGCTGTTGAGTTACGGGCCATAGTGGAGGGCTTCCAGCCAATTTCTGTTGTCTGGCTGAAAGATAGAGGTGAAGTCATCAGAGAGAGTGAAAATACCAGGATTTCATTCATTGATAACATTGCAACCCTCCAGCTGGGGAGTCCAGAAGCATCTAATTCTGGAAAATATATATGCCAAATCAAAAACGATGCTGGAATGAGAGAATGCTCTGCAGTCTTGACTGTACTAGAACCAGCAAGAATCATAGAGAAGCCCGAACCCATGACTGTCACTACTGGAAATCCTTTTGCATTAGAGTGTGTAGTGACTGGAACACCAGAACTCTCAGCCAAGTGGTTCAAAGATGGAAGAGAATTGTCTGCAGACAGCAAACATCACATTACATTCATCAATAAAGTGGCTTCCCTTAAAATCCCCTGTGCCGAAATGAGTGACAAAGGATTATATAGCTTTGAAGTGAAAAACAGTGTTGGCAAAAGTAACTGCACTGTATCCGTCCATGTTTCTGATCGGATTGTGCCTCCTTCCTTCATCCGCAAGCTGAAAGACGTGAATGCCATCCTGGGGGCCTCAGTTGTTTTGGAGTGCCGAGTCTCTGGCTCAGCCCCGATTTCAGTTGGCTGGTTTCAGGATGGAAATGAGATTGTTAGTGGGCCCAAATGTCAGTCCAGCTTTTCGGAAAACGTCTGTACTTTGAATCTGAGCTTGTTGGAGCCCTCCGACACAGGCATATACACGTGTGTGGCTGCCAATGTAGCTGGTTCCGATGAGTGCTCAGCAGTCCTGACTGTGCAAGAACCACCATCTTTTGAACAAACCCCTGATTCTGTGGAAGTTTTGCCTGGAATGAGCCTCACATTCACCAGTGTCATCAGAGGCACCCCTCCTTTCAAGGTCAAGTGGTTTAAAGGCAGCAGGGAACTGGTGCCTGGGGAGTCATGCAACATCTCTCTGGAAGATTTTGTCACAGAACTGGAGTTGTTTGAGGTGCAGCCATTAGAAAGTGGAGACTATTCTTGCCTCGTTACAAATGATGCTGGCAGTGCTTCCTGTACCACACATCTTTTTGTGAAAGAACCAGCCACCTTTGTGAAAAGATTGGCTGATTTCAGTGTTGAGACAGGAAGCCCCATAGTTCTCGAGGCCACATACACTGGCACACCTCCAATCTCAGTGAGCTGGATAAAGGACGAGTATCTTATTTCACAATCTGAGAGATGCAGTATTACTATGACAGAAAAATCTACCATACTGGAAATTCTTGAGAGCACAATAGAGGATTATGCACAGTACAGCTGCCTGATAGAAAATGAGGCTGGTCAAGATATCTGTGAAGCTCTGGTGTCTGTCTTAGAACCACCGTACTTTATTGAACCTCTGGAACATGTGGAAGCAGTCATTGGAGAACCTGCAACTTTACAGTGTAAAGTGGATGGAACTCCAGAAATTAGAATTTCTTGGTATAAAGAACACACAAAGCTACGATCAGCTCCTGCATATAAAATGCAATTCAAAAATAACGTTGCTTCCTTAGTAATCAACAAAGTGGATCACAGTGATGTGGGAGAGTATTCATGCAAGGCAGACAACAGTGTGGGGGCAGTCGCTTCTTCAGCTGTGCTTGTTATCAAAGCGCGCAAACTTCCACCTTTCTTTGCAAGAAAACTGAAAGACGTTCATGAGACTCTAGGCTTCCCAGTTGCATTTGAATGCCGCATCAATGGCTCAGAACCTCTTCAAGTGTCTTGGTACAAGGATGGGGTTCTTTTGAAAGATGATGCTAATTTGCAGACATCTTTTGTTCATAATGTAGCAACTCTTCAGATTTTACAAACTGACCAGAGCCACATAGGGCAGTATAATTGCTCTGCTTCTAATCCTCTTGGGACTGCTTCATCCAGTGCCAAGCTCATTCTCTCAGAGCATGAAGTGCCTCCTTTCTTTGATCTAAAGCCTGTATCAGTAGATCTTGCTCTTGGAGAAAGTGGTACTTTTAAATGTCATGTAACTGGGACTGCACCAATCAAAATCACTTGGGCCAAAGATAACCGAGAGATTCGCCCTGGAGGCAACTACAAGATGACTTTGGTAGAAAATACTGCCACTCTGACAGTTCTCAAAGTAGGCAAAGGCGATGCCGGGCAGTACACCTGCTATGCAAGCAACATCGCTGGAAAAGACTCTTGTTCTGCTCAGCTGGGTGTACAAGAACCACCCAGGTTCATTAAGAAGCTAGAACCTTCAAGAATTGTGAAACAGGATGAATTCACAAGGTATGAATGCAAAATCGGTGGGTCTCCAGAAATCAAAGTTTTATGGTATAAGGACGAGACTGAAATTCAAGAGAGCAGTAAATTCAGAATGTCATTCGTTGACTCGGTGGCTGTGCTGGAAATGCACAATCTCAGTGTTGAAGACAGTGGAGACTACACCTGTGAGGCCCACAATGCAGCAGGCAGTGCCAGCAGCAGCACATCCTTAAAAGTTAAAGAACCACCCATTTTCCGCAAAAAGCCTCATCCTATAGAGACACTGAAAGGAGCTGATGTTCACCTTGAATGTGAGCTTCAGGGCACTCCCCCATTTCACGTTTCTTGGTATAAAGACAAGAGAGAACTTAGGAGCGGCAAGAAGTACAAGATAATGTCTGAGAACTTCCTAACCAGTATCCACATCCTGAATGTCGATGCTGCAGACATTGGGGAATATCAGTGTAAAGCCACAAATGATGTGGGAAGCGACACTTGCGTTGGTTCCATCGCTCTCAAAGCACCACCAAGATTTGTGAAGAAGCTCAGTGACATATCTACTGTCGTTGGTAAAGAAGTTCAGCTGCAGACTACCATTGAAGGCGCTGAACCCATTTCAGTGGTGTGGTTCAAAGATAAGGGAGAAATCGTTAGAGAAAGTGACAACATATGGATTTCTTATTCAGAAAACATTGCAACCTTACAGTTTTCAAGAGTGGAACCAGCCAATGCTGGAAAATACACTTGTCAGATCAAAAACGATGCTGGGATGCAAGAGTGCTTCGCCACGCTATCCGTTCTCGAGCCTGCAACAATTGTAGAAAAGCCAGAATCCATAAAAGTTACCACGGGAGACACCTGTACCTTGGAGTGTACAGTAGCTGGCACCCCTGAACTCAGTACTAAGTGGTTTAAGGATGGAAAAGAGCTAACAAGTGACAACAAATACAAAATAAGCTTCTTCAACAAAGTATCCGGCCTTAAGATCATCAATGTAGCACCGAGTGACAGTGGGGTATACAGTTTTGAGGTGCAGAACCCTGTTGGCAAAGACAGCTGCACAGCTTCATTGCAGGTTTCAGACCGAACCGTTCCTCCTTCATTCACAAGAAAATTGAAAGAGACAAATGGTCTATCCGGCTCCTCAGTTGTAATGGAGTGTAAAGTCTATGGGTCACCTCCAATCTCTGTCTCCTGGTTCCATGAAGGAAATGAGATCAGTAGTGGAAGGAAATACCAGACCACCCTGACAGATAATACTTGTGCTTTAACTGTGAACATGCTGGAAGAATCAGACAGTGGTGACTACACATGTATAGCTACTAATATGGCTGGTTCTGATGAATGTAGTGCTCCTTTGACTGTGAGAGAACCACCATCTTTTGTTCAGAAACCTGATCCCATGGATGTTTTAACTGGGACCAATGTAACTTTCACAAGTATCGTAAAAGGAACACCTCCTTTCAGTGTTAGCTGGTTCAAAGGTAGCAGTGAACTAGTACCAGGTGACAGATGCAACGTGTCTTTGGAGGATTCAGTTGCTGAACTGGAGTTGTTCGATGTAGATACATCACAAAGTGGAGAATATACTTGCATAGTTAGCAATGAAGCTGGCAAGGCTTCTTGTACAACACATCTCTACATAAAAGCCCCAGCCAAATTTGTGAAGAGGCTGAATGATTACAGCATAGAGAAAGGAAAACCCCTGATCCTAGAGGGTACATTCACTGGAACTCCTCCCATTTCGGTTACCTGGAAGAAAAATGGCATAAATGTAACTCCTTCTCAGAGGTGTAATATAACTACGACTGAAAAATCGGCAATCCTGGAAATTCCAAGTAGCACAGTAGAGGATGCAGGACAATACAACTGCTACATTGAAAATGCCTCTGGAAAAGATTCCTGTTCAGCACAAATACTCATACTAGAACCACCGTATTTTGTCAAGCAGTTGGAGCCGGTTAAGGTGTCTGTTGGAGATTCTGCCTCTCTACAATGCCAGCTTGCTGGAACCCCTGAAATTGGGGTATCCTGGTATAAAGGAGATACAAAATTGAGACCCACTACGACTTACAAAATGCATTTTAGGAATAATGTTGCTACACTGGTTTTCAACCAGGTTGATATTAATGATAGTGGAGAATATATCTGCAAAGCTGAAAACAGCGTGGGAGAAGTTTCTGCATCAACTTTCCTTACCGTTCAAGAGCAAAAACTTCCACCATCATTTTCTCGACAATTGAGAGATGTTCAAGAAACAGTTGGACTGCCAGTTGTTTTTGATTGTGCCATAAGTGGATCAGAACCTATCTCCGTGTCTTGGTATAAAGACGGCAAGCCATTGAAAGACAGCCCAAATGTACAAACATCATTTTTAGACAATACAGCCACACTCAATATTTTTAAAACTGACCGGAGCCTTGCAGGCCAGTATTCCTGCACAGCTACAAACCCTATAGGCTCTGCTTCTTCCAGTGCCAGGCTCATTCTCACAGAGGGGAAGAACCCACCCTTCTTTGACATCCGTCTTGCCCCTGTGGATGCTGTGGTGGGAGAAAGTGCTGACTTTGAGTGCCACGTCACGGGCACACAACCGATAAAGGTCAGCTGGGCCAAAGACAGCAGAGAAATACGAAGTGGCGGAAAGTACCAGATTAGTTATCTGGAAAACAGCGCCCACCTGACAGTCCTCAAAGTAGACAAAGGAGATTCTGGACAATATACCTGCTATGCTGTGAATGAAGTGGGAAAAGACTCTTGCACAGCTCAGCTGAATATAAAAGAGCGGCTCATCCCACCAAGTTTCACTAAAAGACTCTCAGAGACAGTAGAAGAAACAGAAGGGAATTCTTTCAAACTTGAGGGACGTGTGGCTGGTTCCCAACCTATAACTGTTGCCTGGTACAAAAATAATATAGAGATACAACCAACTTCTAACTGTGAAATAACATTCAAGAACAACACGTTAGTGCTGCAAGTCAGGAAAGCAGGCATGAACGACGCTGGTTTGTACACATGCAAAGTGTCCAATGATGCAGGCTCTGCTCTGTGCACGTCTTCAATCGTCATCAAAGAACCTAAGAAGCCACCTGTATTTGATCAGCACCTTACTCCAGTAACAGTGAGTGAAGGAGAATACGTGCAGCTCAGCTGCCATGTCCAGGGATCTGAGCCAATTAGGATCCAGTGGTTGAAGGCTGGCAGGGAAATAAAGCCTTCAGACAGATGCAGCTTCAGCTTTGCTAGTGGGACAGCTGTACTGGAACTCAGAGATGTGGCTAAAGCAGATTCGGGAGATTATGTGTGTAAAGCTTCAAATGTGGCTGGAAGTGACACTACCAAATCAAAAGTGACCATTAAAGACAAACCAGCTGTGGCCCCAGCAACCAAGAAAGCTGCGGTAGATGGAAGACTCTTTTTTGTGTCAGAACCTCAGAGTATCAGAGTCGTAGAAAAAACCACTGCGACCTTCATTGCAAAAGTTGGAGGTGACCCAATCCCAAATGTTAAATGGACAAAAGGGAAGTGGAGACAGCTGAACCAAGGAGGTCGTGTTTTCATCCACCAAAAAGGCGATGAAGCAAAACTGGAGATTAGGGACACCACAAAAACTGATTCTGGGTTATACCGATGCGTGGCATTTAACGAACATGGTGAAATTGAAAGTAATGTTAACTTACAGGTGGATGAAAGGAAGAAACAAGAGAAAATTGAAGGCGATCTTAGAGCAATGCTGAAAAAGACTCCAATCTTAAAGAAAGGAGCTGGAGAAGAAGAGGAAATTGATATCATGGAACTTCTCAAAAATGTTGATCCTAAAGAATATGAAAAATATGCCCGCATGTATGGAATCACTGACTTCCGAGGTCTTCTTCAAGCATTTGAACTGCTCAAGCAAAGCCAAGAAGAAGAGACACATAGACTGGAAATTGAGGAAATAGAGAGGTCAGAGAGGGACGAAAAGGAATTTGAGGAACTTGTATCATTTATTCAGCAAAGACTGTCACAGACAGAGCCTGTCACTCTGATCAAGGACATTGAAAATCAGACAGTTTTGAAAGATAATGATGCTGTCTTTGAAATTGACATTAAAATTAATTATCCAGAAATCAAGCTTTCGTGGTACAAAGGAACTGAAAAACTGGAACCCAGTGATAAATTTGAAATAAGCATTGATGGTGACCGACATACACTCAGAGTCAAAAACTGTCAACTTAAAGACCAGGGCAATTATCGATTGGTTTGTGGTCCACACATCGCTAGCGCTAAACTAACTGTAATTGAGCCTGCATGGGAACGGCATCTTCAGGATGTGACTCTGAAAGAAGGCCAGACTTGCACCATGACATGCCAATTTTCTGTACCAAATGTAAAATCTGAATGGTTCAGAAATGGCAGAATCCTTAAACCCCAAGGTAGACATAAAACAGAAGTGGAACACAAAGTCCATAAATTGACCATTGCAGATGTTCGAGCAGAAGACCAGGGTCAGTACACCTGCAAATATGAAGACCTTGAAACTTCAGCAGAACTCAGAATCGAAGCTGAACCAATTCAGTTTACAAAGCGCATACAGAACATCGTGGTGAGTGAGCATCAGTCTGCCACCTTTGAGTGTGAAGTGTCCTTTGATGATGCCATTGTAACATGGTACAAAGGACCAACAGAACTGACAGAGAGCCAGAAATACAACTTCAGGAATGATGGCCGCTGCCATTATATGACCATCCACAATGTGACCCCAGACGATGAAGGTGTCTACTCGGTCATCGCTCGGCTGGAGCCAAGAGGTGAAGCAAGAAGCACGGCAGAGCTGTACCTAACGACGAAAGAAATCAAACTTGAGCTGAAGCCTCCTGATATTCCTGACTCCAGAGTTCCAATCCCAACCATGCCTATCAGAGCAGTGCCACCAGAAGAAATCCCTCCTGTGGTTGCTCCTCCTATCCCCCTTTTGCTACCAACACCCGAAGAAAAGAAACCACCACCAAAACGTATTGAAGTTACCAAAAAGGCTGTGAAGAAAGATGCCAAAAAAGTTGTTGCAAAGCCCAAAGAGATGACACCACGTGAAGAGATTGTCAAGAAGCCTCCACCTCCTACTACCTTAATTCCAGCAAAAGCTCCTGAAATCATTGATGTATCCTCTAAAGCTGAAGAAGTAAAAATAATGACTATAACCAGAAAGAAAGAGGTTCAGAAAGAAAAAGAAGCTGTGTATGAGAAAAAGCAAGCAGTCCACAAGGAGAAGAGAGTCTTCATTGAATCTTTCGAAGAACCTTATGACGAACTGGAGGTAGAACCATACACAGAGCCATTTGAACAACCTTATTATGAAGAACCAGATGAAGACTATGAAGAGATTAAGGTAGAAGCTAAAAAAGAAGTTCACGAGGAATGGGAAGAAGATTTTGAAGAAGGGCAAGAATACTATGAAAGGGAAGAAGGCTATGACGAAGGGGAGGAAGAGTGGGAAGAGGCTTACCAAGAAAGGGAAGTAATTCAAGTTCAAAAGGAGGTCTATGAAGAATCACATGAGAGAAAAGTTCCAGCCAAAGTACCTGAAAAGAAAGCACCACCACCTCCTAAAGTTATAAAGAAGCCAGTAATTGAAAAAATTGAAAAGACTTCTCGAAGAATGGAGGAAGAAAAAGTTCAAGTCACCAAAGTACCTGAAGTTTCAAAGAAGATTGTTCCACAAAAACCTTCCCGGACTCCAGTACAGGAAGAAGTTATTGAAGTGAAAGTACCAGCTGTGCATACAAAGAAGATGGTTATTTCAGAAGAAAAGATGTTCTTTGCTTCTCACACAGAGGAGGAGGTGTCAGTCACAGTCCCCGAGGTACAAAAGGAAATTGTTACTGAAGAGAAAATTCACGTTGCCATTTCCAAAAGGGTTGAACCACCACCTAAAGTCCCTGAGCTACCTGAGAAACCAGCTCCAGAAGAAGTGGCCCCTGTTCCTATCCCTAAAAAAGTGGAGCCCCCAGCACCAAAAGTTCCTGAGGTTCCCAAGAAACCCGTGCCAGAGGAGAAAAAGCCAGTTCCTGTGCCTAAGAAGGAACCTGCTGCTCCCCCAAAAGTCCCAGAGGTGCCAAAGAAACCTGTCCCTGAAGAAAAGATTCCCGTTCCTGTTGCAAAGAAAAAGGAAGCTCCCCCAGCTAAAGTTCCTGAAGTACAGAAGGGAGTTGTGACAGAAGAAAAAATAACCATTGTAACTCAAAGAGAGGAATCTCCACCACCAGCAGTGCCAGAAATACCAAAGAAGAAAGTTCCTGAAGAAAGGAAACCTGTTCCTCGGAAGGAGGAAGAAGTTCCACCACCACCAAAAGTGCCAGCTCTGCCTAAGAAACCCGTCCCAGAGGAGAAAGTTGCAGTGCCAGTTCCTGTCGCTAAGAAAGCTCCTCCTCCCCGAGCTGAAGTCTCTAAGAAAACTGTTGTAGAAGAAAAGAGATTTGTTGCTGAAGAAAAACTATCCTTCGCAGTTCCTCAAAGAGTGGAAGTCACGCGGCACGAAGTATCTGCAGAGGAGGAATGGAGTTACTCAGAAGAGGAGGAAGGTGTGTCCATTTCAGTTTATAGAGAAGAAGAAAGAGAGGAGGAGGAAGAAGCAGAGGTTACAGAATATGAAGTGATGGAAGAGCCTGAGGAATATGTTGTGGAAGAAAAGCTGCACATTATTTCTAAGAGAGTGGAAGCTGAGCCAGCTGAAGTGACAGAGAGGCAGGAGAAGAAAATTGTACTGAAACCAAAAATTCCTGCTAAAATAGAGGAGCCTCCACCGGCTAAAGTTCCTGAAGCACCTAAGAAAATTGTGCCAGAAAAGAAAGTTCCTGCTCCAGTTCCTAAAAAGGAAAAGGTGCCCCCACCTAAAGTGCCAGAAGAGCCAAAGAAACCAGTTCCAGAAAAAAAGGTTCCTCCAAAAGTCATTAAGATGGAAGAACCTCTCCCAGCCAAAGTGACTGAGAGGCACATGCAAATTACCCAGGAAGAAAAAGTTCTTGTTGCTGTAACTAAAAAAGAGGCGCCTCCAAAAGCAAGAGTGCCAGAGGAACCGAAGAGAGCTGTCCCAGAAGAAAAAGTTCTGAAACTCAAACCTAAAAGAGAGGAGGAACCACCAGCTAAAGTGACTGAATTCAGAAAAAGAGTGGTTAAAGAAGAAAAAGTATCAATTGAAGCTCCAAAAAGAGAACCTCAACCCATCAAAGAAGTAACTATAATGGAAGAGAAAGAAAGGGCTTATACCCTAGAAGAAGAAGCTGTTTCAGTACAACGGGAAGAAGAATATGAGGAATATGAAGAATATGATTATAAAGAATTTGAGGAGTATGAACCAACAGAAGAATATGACCAATATGAAGAATACGAGGAGCGGGAGTATGAACGATATGAAGAGCATGAAGAATACATCACAGAACCAGAGAAGCCTATCCCTGTAAAGCCTGTCCCAGAAGAACCAGTTCCCACAAAACCAAAGGCCCCACCGGCTAAAGTGCTGAAGAAAGCTGTCCCTGAAGAAAAAGTACCAGTGCCCATTCCTAAGAAACTCAAACCTCCACCACCCAAAGTGCCTGAAGAACCAAAGAAAGTTTTTGAGGAAAAAATACGTATTTCAATTACCAAACGTGAAAAAGAGCAGGTGACTGAACCCGCTGCTAAAGTGCCCATGAAGCCCAAGAGGGTTGTCGCAGAAGAAAAAGTACCTGTCCCTAGAAAAGAAGTAGCACCACCTGTTAGAGTGCCAGAAGTGCCTAAAGAACTTGAACCAGAAGAGGTTGCCTTTGAAGAGGAAGTTGTAACCCATGTAGAAGAATATCTTGTAGAAGAAGAAGAAGAGTACATTCATGAAGAAGAGGAGTTCATAACTGAGGAAGAAGTGGTGCCAGTGATACCAGTCAAAGTGCCTGAGGTACCCAGGAAACCTGTTCCAGAAGAGAAGAAACCTGTTCCTGTTCCCAAGAAGAAGGAAGCTCCACCGGCAAAAGTGCCTGAGGTTCCTAAGAAGCCAGAGGAGAAAGTTCCTGTGCTTATTCCTAAAAAGGAGAAGCCTCCGCCAGCAAAAGTTCCTGAAGTGCCCAAGAAACCTGTGCCAGAGGAGAAAGTACCAGTACCAGTTCCTAAAAAGGTGGAAGCTCCACCTGCCAAAGTGCCAGAGGTACCCAAGAAGCCTGTGCCTGAGAAGAAGGTGCCAGTTCCTGCTCCTAAGAAAGTGGAGGCTCCACCTGCAAAAGTGCCAGAGGTGCCCAAGAAGCTCATCCCAGAAGAAAAGAAACCAACACCTGTTCCGAAAAAAGTGGAAGCACCACCACCCAAAGTGCCAAAGAAACGTGAACCAGTTCCAGTTCCTGTAGCTCTACCTCAGGAAGAGGAAGTTCTATTTGAAGAAGAAATTGTTCCTGAAGAGGAAGTTCTACCTGAGGAAGAGGAAGTTCTACCTGAGGAAGAGGAAGTTCTACCTGAAGAAGAGGAAGTTCTACCTGAAGAAGAGGAAATTCCACCTGAGGAAGAGGAAGTTCCTCCCGAAGAAGAATATGTACCTGAGGAAGAAGAATTTGTACCTGAAGAAGAAGTCCTTCCAGAAGTTAAACCTAAGGTGCCAGTACCTGCACCAGTGCCTGAAGTGCCAAAGAAACCTGTACCAGAGAAGAAAGTCCCTGTTCCCGCCCCTAAAAAAGTGGAACCTCCACCACCACCCAAAGTGCCTGAAATTAAGAAGAAAGTGACAGAGAAGAAAGTGGTCATTCCCAAGAAAGAGGAGGCTCCCCCTGCCAAAGTGTCTGTGGTACCTAAGAAACCTGAGCCAGAAAAGAAGGTCCCTCCTCCTGGTCTTAAGAAAGCAGTGGCCCCTCCTGCCAAAGTTCCTGAGGTGCCTAAGAAGGTGGAAGAAAAACGAATCATTCTCCCTAAAGAAGAGGAAGTTCTACCAGTTGAAGTGACTGAGGAGCCTGAAGAAGAGCCTATTTCAGAAGAAGAAATCCCAGAAGAACCACCTAGCATAGAGGAAGTTGAAGAGGTGGCACCACCTAGAGTGCCTGAAGTGATTAAGAAAGCAGTACCTGAAGCACCTACTCCTGTTCCTAAAAAAGTGGAGGCACCACCAGCTAAAGTGTCAAAGAAAATTCCTGAGGAAAAAGTACCTGTTCCTGTTCAGAAAAAAGAGGCACCCCCAGCCAAAGTGCCTGAAGTACCAAAGAAAGTCCCAGAAAAGAAAGTCCTTGTGCCTAAAAAGGAAGCTGTTCCCCCAGCTAAAGGGAGAACTGTCCTTGAAGAAAAAGTATCAGTTGCCTTCCGCCAAGAAGTAGTAGTAAAAGAAAGACTAGAATTAGAAGTAGTAGAAGCAGAAGTGGAAGAAATTCCGGAAGAAGAAGAGTTCCATGAAGTTGAAGAATATTTTGAAGAAGGCGAGTTTCATGAAGTAGAAGAATTCATCAAATTAGAACAACATAGAGTTGAAGAAGAACACAGAGTTGAAAAAGTTCATAGGGTAATAGAAGTTTTTGAGGCTGAAGAAGTGGAAGTATTTGAAAAACCAAAAGCTCCACCTAAAGGGCCTGAGATATCTGAGAAAATCATCCCTCCAAAAAAACCGCCCACTAAAGTTGTTCCTCGAAAAGAGCCACCAGCTAAAGTACCGGAGGTGCCTAAGAAAATTGTGGTAGAAGAAAAAGTACGTGTTCCTGAAGAGCCCAGAGTTCCACCAACTAAAGCACCCGAAGTACCCAAGAAAATTGTCCCAGAAGAAAAAGTTCGTGAAGCTGTTCTGAAAAAGCCTGAAGTTCCACCAGCTAAAGTTCCTGGGATGCCTAAGAAAAGTGTTCAAGAAGAAAAATCACCTATTGTTATTTCTGAAGACACAGAGATGTACATTTATGAAGCATCTGAAGAAGCAGTCCTAGAAGAAAAAGTACTTGTGACTCAACCTCAAAAGACAAAACCCAAACTAGCAAAAGTGCCTGAGCCACCCAAGAAAGTTGTTCCAGAAGACAAAATATATGTGACTATTCCTAAAAAGAGAGAAACACCAGCAACTAAAGAACCTGATACAACCAGAGGCATTTTTCCAGAGGTGGAGCCACCTGAGGCTATTCCTGAAATTCCAGAACATCCTCCAACTGAAGAGTTTGAAGTCTTCAAGGAAGTCATTCCAGAGGGAGAAACTCCTATTGTTAAAAGAAGAAAAACACCATCACCAACAGTGCCTGAATCACCTCGAGAAATTGTCCCTGTAAAGGAAACACCCATGGCTGCTCCCCTTGAAATTGAAATACCTCCCACTAAAGCACCAGAAGCTATGAAAGAAGTTGTCCCTGAAATGAAAATATTTGAGGATGTACCTGAAGAGCCAGAAACTCCACGTATGAAAACGCCCGAAGCTCCTCAAGAAATTATTCCTGCCAAGACAGTTCCTTCCAAAAAAAGAGAACCCCCATCAGTTAAAGTGCCTGAAGCTCTCCAAGAAATTGTCCCTGAAAAGAAAACGCTTGTGGTTCCTCTCAGAAAGCCTGAAGTCCTTCCTGATGAAGTGCCGGAGGCTCTCAGAGAAGTTGTCCCGGAAAAGAAAGTGCATCCTCCCCAAAGGGCTGAAGTTGTACCTGTCAAAGTGCACGAAGCTCCCAAAGAGATTATCCCTGAAAAGAAAGTGTCGGTGGTGCCTCCTAAAAAGCCTGAAGTCCCACCTGTTAAAGTGCCAGAAGCTTCCAAAGAGGTTATCCGCGAAGAGAAAGTGCCCTTGGCTCCTCCTAAAGAGCCTGAAGTCCCACCTGTTAAAGTACCAGAGCCTCCCAAAGAAGTAGTTCCTGAAAAGAAAGCGCCAGTGGCTCCTCCTAAAGAGCCTGAAGTCCCACCTGTTAAAGTGCCTGAGGCTCCCAAAGAAGTTGTTCCTGAAAAGAAAGTGCCAGTGCCTCCTCCTAAAAAGCCTGAAGTGCCACCCACAAAAGTCCCAGAGGTGCCAAAGGCAGCTGTCCCAGAAAAGAAGTTGCCTGAAGCTATTCCTCCCAAACCGGAAAGTCCTCCCCCTGAAGTGCCTGAAGTGCTGCCACCGAAGGAAGTGGTCCCAGAAAAGAAAGTACCGGTGCCTCCTGCCAAAAAGCCAGAAGCTCCACCTCCTAAAGTTCCTGAAGCTCCTAAAGAAGTTGTACTTGAAAAGAAAGCATCTGTGGCTGTGCCCAAAAAACCGGAAGCCCCACGTGCAAAAGTGCCTGAAGCTGCTCAAGAAGTTGTCCCAGAAAAGAAAATTCCCAAGGCACCAATCAAAAAACCAGAAGCCCCCGCAGTTACAGTGCCAGAAGTTCCTCAAGAAGCCACAGAAAAAGAAATTCCCGTGGCTCCACCCAAAAAACCAGAAGCTCCAATTGTCCCAGTGCCTGAAGCTCAAGAAGTTGTCCCAGAAAAGAAAGTTCCTAAGGCTCCTCCCACAAAACCAGAAGCCCCACCTGCCACAGTGCCTGAAGTCCCACAAGAAATTGTGCCAGAAAAGAAAACACTGGTGCTTCCTAAAAAGCCAGAAGTTCCACCTGTTACAGTGCCAGAGGCTCCCAAAGAAGTTGTCCTTGAAAAGAAAGTGCCCTCGGCTCCTCCTAAAAAGCCTGAAGTCCCACCTGTTAAAGTGCCTGAGGCTCCCAAAGAAGTTGTTCCTGAAAAGAAAGTGCCAGTGCCTCCTCCTAAAAAGCCTGAAGTGCCACCCACAAAAGTCCCAGAGGTGCCAAAGGCAGCTGTCCCAGAAAAGAAGGTGCCTGAAGCTATTCCTCCCAAACCGGAAAGTCCTCCCCCTGAAGTGCCTGAAGTGCTGCCACCGAAGGAAGTGGTCCCAGAAAAGAAAGTACCGGTGCCTCCTGCCAAAAAGCCAGAAGCTCCACCTCCTAAAGTTCCTGAAGCTCCTAAAGAAGTTGTACTTGAAAAGAAAGCATCTGTGGCTGTGCCCAAAAAACCGGAAGCCCCACGTGCAAAAGTGCCTGAAGCTGCTCAAGAAGTTGTCCCAGAAAAGAAAATTCCCAAGGCACCAATCAAAAAACCAGAAGCCCCCGCAGTTACAGTGCCAGAAGTTCCTCAAGAAGCCGCAGAAAAAGAAATTCCCGTGGCTCCACCCAAAAAACCAGAAGCTCCGATTGTCCCAGTGCCTGAAGCTCAAGAAGTTGTCCCAGAAAAGAAAGTTCCTAAGGCTCCTCCCACAAAACCAGAAGCCCCACCTGCCACAGTGCCTGAAGTCCCACAAGAAATTGTGCCAGAAAAGAAAACACTGGTGCTTCCTAAAAAGCCAGAAGTTCCACCTGTTACAGTGCCAGAGGCTCCCAAAGAAGTTGTCCTTGAAAAGAAAGTGCCCTCGACTCCTCCTAAAAAGCCTGAAGTCCCACCTGTTAAAGTGCCTGAGGCTCCCAAAGAAGTTGTTCCTGAAAAGAAAGTGCCAGTGCCTCCTCCTAAAAAGCCTGAAGTGCCACCCACAAAAGTCCCAGAGGTGCCAAAGGCAGCTGTCCCAGAAAAGAAGGTGCCTGAAGCTATTCCTCCCAAACCGGAAAGTCCTCCCCCTGAAGTGCCTGAAGTGCTGCCACCGAAGGAAGTGGTCCCAGAAAAGAAAGTACCGGTGCCTCCTGCCAAAAAGCCAGAAGCTCCACCTCCTAAAGTTCCTGAAGCTCCTAAAGAAGTTGTACTTGAAAAGAAAGTATCTGTGGCTGTGCCCAAAAAACCGGAAGCCCCACGTGCAAAAGTGCCTGAAGCTGCTCAAGAAGTTGTCCCAGAAAAGAAAATTCCCAAGGCACCAATCAAAAAACCAGAAGCCCCCGCAGTTACAGTGCCAGAAGTTCCTCAAGAAGCCGCAGAAAAAGAAATTCCCGTGGCTCCACCCAAAAAACCAGAAGCTCCAATTGTCCCAGTGCCTGAAGCTCAAGAAGTTGTCCCAGAAAAGAAAGTTCCTAAGGCTCCTCCCACAAAACCAGAAGCCCCACCTGCCACAGTGCCTGAAGTCCCACAAGAAATTGTGCCAGAAAAGAAAACACTGGTGCTTCCTAAAAAGCCAGAAGTTCCACCTGTTACAGTGCCAGAGGCTCCCAAAGAAGTTGTCCTTGAAAAGAAAGTGCCCTTGGCTCCTCCTAAAAAGCCTGAAGTCCCACCTGTTAAAGTGCCAGAGGCTCCCAAAGAAGTTGTTCCTGAAAAGAAAGTGCCAGTGACTCCTCCTAAAAAACCTGAAGTCCCACCTGTTAAAGTGCCAGAGGCTCCCATAGAGGTTGTTCCTGAAAAGAAAATGCCCTTGGCTCCTCCTAAAAAGCCTGAAGTCCCTCCTGTTAAAGTACCAGAGGCTCCCAAAGAGGTTGTTCCTGAAAAGAAAGTGCCCTCGGCTCCTCCTAAAAAGCCTGAAGTCCCACCTGTTAAAGTGCCAGAGGCTCCGAAAGAAGTTGTTCCTGAAAAGAAAGTGCCAGCGGCTCCTCCTAAAAAGCCTGAAGTCACACCTGTTAAAGTGCCTGAGGCTCCCAAAGAAGTTGTTCCTGAAAAGAAAGTGCCAGTGCCTCCTCCTAAAAAGCCTGAAGTGCCACCCACAAAAGTCCCAGAGGTGCCAAAGGTAGCTGTCCCAGAAAAGAAGGTGCCTGAAGCTATTCCTCCCAAACCGGAAAGTCCTCCCCCTGAAGTGTTCGAGGAGCCTGAGGAAGTTGCCCTAGAAGAGCCTCCTGCTGAAGTTGTGGAAGAGCCAGAGCCAGCGGCGCCTCCACAAGTGACCGTACCACCTAAGAAACCTGTCCCAGAAAAGAAAGCACCTGCTGTCGTTGCCAAAAAACCTGAACTACCACCAGTGAAAGTGCCCGAGGTGCCCAAGGAGGTTGTTCCTGAAAAGAAGGTGCCTCTGGTGGTTCCCAAAAAGCCAGAAGCCCCACCTGCTAAAGTGCCTGAAGTTCCAAAAGAAGTTGTTCCAGAAAAGAAAGTAGCTGTTCCCAAAAAGCCAGAAGTCCCACCAGCAAAAGTGCCAGAAGTGCCAAAGAAACCTGTCTTGGAAGAGAAACCAGCTGTTCCTGTTCCAGAAAGAGCGGAGTCTCCTCCCCCAGAAGTATATGAAGAACCTGAGGAAATTGCTCCTGAAGAGGAAATTGCTCCTGAAGAGGAAAAGCCAGTTCCTGTTGCAGAAGAGGAGGAACCAGAGGTTCCACCTCCAGCAGTGCCTGAAGAGCCCAAGAAGATCATCCCAGAGAAGAAAGTTCCTGTCATCAAAAAACCAGAAGCACCGCCTCCTAAAGAACCTGAGATGCCAAAGAAAGTTGTTCCAGTGAAGAAGGTCCCAACTGTTAAGAAGCCAGAAACACCAGCAGCTAAAGTGCCTGAGGTGCCCAAGAAACTTGTTCCAGTAAAGAAAGAACCTGTGCCTGTTACCAAAAAACCAGAAGTTCTTCCAGAAAAAGTGCCCAAAGTGCCTGAGAAAATCATCCCAGAAAAGGAAGTGTCTGTGCCTATCCCTGCAGAGCCAGAAGTTCCACCTGCTGAAGTTGAAGAGACTCCTGAGGAAATAATATATGAAGAAAAAGCATCTATAACCATTGGTAGAAAAGAGACTCCCCCTGTTGAAGAACGTGAAATTGAAAAGTATATTAAACCTGAAGAGCCCGAACCTGAACCACAGCCTGAAGAAATACCAGTAAAAGAACCTGAACCTGAAAAGGTTATTGAGAAGCCAAAACTCAAACCAAGACCCCCACCTCCTCCACCTGCTCCACCTAAGGAAGATGTGAAGGAGAAAATATTCCAACTTAAAGCTATTCCAAAGAAGAAAGTTCCTGAAAAACCTCAGGTTCCAGAAAAAGTGGAGCTTACACCTCTGAAAGTGCCTGGAGGTGAAAAGAAAGTTCGCAAATTACTTCCGGAACGTAAACCTGAACCAAAGGAAGAAGTTGTTCTGAAAAGCGTTCTAAGAAAAAGACCTGAAGAAGAAGAACCTAAAGTAGAACCTAAAAAACTAGAAAAAGTTAAAAAACCTGCAGTACCAGAACCACCACCTCCAAAACCTGTTGAAGAGGTTGAAGTACCTACTGTTACAAAAAGGGAAAGGAAGATTCCTGAACCAACAAAAGTGCCTGAAATCAAGCCAGCAATACCTCTCCCTGCACCTGAACCGAAACCAAAGCCCGAAGCAGAAGTGAAAACAATCAAACCACCTCCTGTGGAACCTGAACCAACCCCCATCGCTGCCCCAGTAACAGTGCCAGTGGTTGGAAAGAAAGCAGAAGCCAAAGCACCTAAGGAAGAGGCTGCCAAGCCAAAAGGTCCTATCAAAGGTGTACCCAAAAAGACTCCTTCACCAATAGAAGCCGAAAGGAGAAAGTTAAGGCCAGGAAGTGGTGGAGAGAAACCTCCTGATGAAGCCCCGTTCACCTACCAGCTAAAGGCTGTGCCACTGAAGTTTGTGAAAGAAATCAAAGACATCATCTTGACAGAATCAGAGTTCGTTGGCTCTTCAGCAATCTTTGAATGTTTGGTCTCCCCTTCCACTGCAATTACAACCTGGATGAAAGACGGTAGCAATATCCGTGAGAGTCCCAAGCACAGGTTTATTGCAGATGGTAAAGACAGAAAGCTGCACATCATTGATGTTCAACTTTCCGATGCTGGTGAATACACCTGTGTTTTACGTTTGGGAAACAAAGAAAAGACCTCCACGGCTAAACTTGTTGTAGAAGAACTTCCTGTGCGTTTTGTAAAAACACTGGAAGAGGAAGTCACAGTGGTCAAAGGACAGCCATTGTACTTGAGCTGCGAGTTAAACAAAGAGCGTGACGTGGTCTGGAGGAAGGATGGCAAGATTGTGGTGGAGAAACCTGGCCGAATTGTGCCAGGCGTCATTGGCTTGATGCGGGCTCTGACCATCAACGATGCAGATGACACAGATGCTGGAACATACACAGTTACTGTGGAAAACGCCAACAACCTGGAGTGTTCATCTTGCGTAAAAGTAGTAGAAGTCATTAGAGATTGGCTGGTGAAACCTATACGAGACCAGCATGTGAAACCCAAGGGGACAGCTATTTTTGCCTGTGATATAGCAAAAGATACTCCAAACATTAAGTGGTTCAAAGGATATGATGAAATCCCTGCGGAACCAAATGATAAGACTGAAATACTGAGAGATGGAAATCATCTGTACCTCAAAATTAAGAATGCTATGCCAGAAGATATTGCTGAGTATGCAGTGGAAATTGAAGGAAAAAGATACCCTGCAAAGCTGACACTTGGAGAGCGTGAAGTTGAACTGCTTAAACCAATAGAGGACGTTACCATTTATGAGAAAGAAAGTGCAAGCTTTGATGCAGAAATCTCAGAGGCAGACATTCCTGGACAATGGAAACTGAAAGGAGAACTTCTAAGGCCCTCACCTACTTGTGAAATCAAAGCAGAAGGTGGAAAACGCTTCTTAACTTTGCACAAAGTCAAACTGGACCAAGCTGGTGAAGTCCTCTACCAGGCCCTTAATGCAATTACAACTGCCATTTTGACAGTAAAAGAAATCGAACTTGACTTTGCTGTGCCCCTGAAGGATGTCACTGTTCCAGAAAGGCGACAGGCTCGATTCGAATGTGTCCTCACCCGAGAGGCAAATGTTATATGGTCCAAAGGACCTGATATAATTAAGTCATCTGACAAATTTGATATCATCGCTGATGGAAAGAAACATATTCTTGTTATTAATGATTCTCAATTTGATGATGAAGGGGTCTATACTGCTGAGGTGGAGGGCAAGAAGACCTCAGCTCGGTTGTTTGTCACAGGTATAAGACTGAAATTCATGTCACCTCTTGAAGATCAAACAGTAAAAGAAGGTGAAACAGCAACTTTTGTTTGTGAACTTTCTCATGAAAAAATGCATGTAGTCTGGTTCAAAAATGATGCCAAACTCCATACAAGCAGAACAGTACTCATCTCTTCTGAGGGCAAGACTCACAAATTGGAAATGAAAGAAGTGACATTGGATGATATATCTCAGATAAAAGCTCAAGTCAAGGAGCTGAGCTCCACAGCACAGCTGAAGGTCTTAGAGGCCGATCCCTACTTCACTGTGAAATTACATGACAAAACTGCAGTGGAGAAGGATGAGATTACTTTGAAGTGTGAAGTGAGCAAAGATGTACCAGTGAAATGGTTCAAAGATGGTGAAGAGATTGTCCCTTCACCCAAATATTCTATCAAGGCAGATGGCCTGCGCCGCATCTTAAAAATCAAAAAGGCGGACCTTAAAGATAAAGGCGAATATGTGTGTGACTGTGGCACAGACAAGACCAAGGCAAATGTTACTGTTGAGGCTCGACTAATAAAAGTGGAAAAGCCTCTGTACGGAGTAGAGGTGTTTGTTGGTGAAACAGCCCACTTTGAAATTGAACTTTCTGAACCTGATGTTCACGGCCAGTGGAAGCTGAAAGGACAGCCTTTGACAGCTTCCCCTGACTGTGAAATCATTGAGGATGGAAAGAAGCATATTCTGATCCTTCATAACTGTCAGCTGGGTATGACAGGAGAGGTTTCCTTCCAGGCTGCTAATGCCAAATCTGCAGCCAATCTGAAAGTGAAAGAATTGCCTCTTATCTTCATCACACCTCTCAGTGATGTTAAAGTCTTCGAGAAAGATGAGGCTAAGTTTGAGTGTGAAGTATCCAGGGAGCCCAAAACATTCCGTTGGCTAAAAGGAACCCAGGAAATCACAGGTGATGACAGATTTGAGCTTATAAAGGATGGCACTAAGCATTCAATGGTGATCAAGTCAGCTGCTTTTGAAGATGAAGCAAAATACATGTTTGAAGCTGAAGATAAGCACACAAGTGGCAAACTGATCATTGAAGGAATCCGGCTCAAATTCCTCACCCCTCTCAAAGATGTAACTGCCAAAGAGAAGGAAAGTGCTGTATTTACTGTGGAGTTATCTCATGATAACATCCGAGTTAAATGGTTCAAGAATGACCAGCGCCTACACACCACCAGGTCGGTCTCAATGCAAGACGAAGGGAAAACTCATTCGATCACATTCAAAGACCTGTCTATTGATGACACCTCCCAAATTAGAGTAGAAGCTATGGGGATGAGTTCAGAAGCTAAACTCACTGTGCTTGAGGGAGACCCATATTTTACAGGAAAACTTCAAGATTATACTGGTGTAGAGAAAGATGAAGTTATTCTACAGTGTGAAATTAGCAAAGCAGATGCACCAGTGAAATGGTTTAAGGATGGGAAGGAAATAAAGCCATCCAAAAATGCTGTTATTAAGGCAGATGGCAAGAAACGCATGCTAATCCTAAAGAAAGCCTTGAAATCAGATATTGGACAGTACACCTGTGACTGTGGGACAGATAAGACCTCAGGAAAACTTGACATTGAGGATCGGGAAATTAAACTGGTGCGACCCCTGCACAGTGTGGAGGTGATGGAGACTGAGACAGCACGCTTTGAAACCGAAATCTCTGAAGATGATATCCACGCCAACTGGAAACTCAAGGGAGAGGCCCTACTCCAAACACCTGATTGTGAAATTAAGGAAGAAGGCAAAATACACTCCCTTGTTTTGCACAACTGTCGCCTGGACCAGACGGGTGGGGTGGATTTCCAAGCTGCCAATGTTAAATCTAGTGCCCACCTCCGAGTTAAGCCACGAGTAATTGGTCTTCTGAGGCCTTTAAAGGATGTCACCGTGACTGCAGGGGAAACAGCCACCTTCGACTGCGAGCTCTCCTACGAAGATATCCCAGTGGAATGGTATCTCAAAGGGAAGAAACTAGAGCCCAGCGATAAGGTGGTCCCACGTTCAGAAGGAAAAGTTCATACACTTACTCTGAGGGATGTAAAGTTAGAAGATGCTGGGGAAGTCCAACTAACAGCAAAAGATTTCAAAACTCACGCCAACCTCTTTGTGAAAGAACCCCCAGTTGAATTCACTAAGCCTCTTGAGGACCAGACGGTCGAAGAGGGAGCCACTGCAGTGCTGGAGTGTGAAGTCTCCAGAGAAAATGCTAAGGTGAAATGGTTCAAAAATGGGACAGAAATCCTCAAAAGCAAGAAGTATGAAATTGTTGCTGATGGCAGGGTCAGAAAACTTGTTATACATGACTGTACCCCAGAGGATATTAAAACATACACTTGTGATGCTAAGGATTTTAAGACTTCCTGTAACCTGAATGTCGTGCCTCCTCATGTGGAATTCTTAAGACCACTCACCGACCTTCAAGTTAGAGAAAAAGAAATGGCTCGATTTGAGTGTGAACTTTCCCGAGAAAATGCTAAGGTTAAGTGGTTTAAAGATGGTGCTGAAATTAAAAAGGGCAAAAAATATGACATCATATCCAAGGGAGCAGTGCGCATTCTTGTCATCAACAAATGTCTACTGGATGATGAAGCTGAATATTCCTGTGAAGTAAGGACAGCGAGAACTTCTGGCATGCTGACAGTTCTGGAAGAAGAAGCTGTCTTTACCAAAAATCTTGCCAACATTGAAGTTAGTGAAACAGACACTATAAAACTGGTTTGTGAAGTCTCCAAACCTGGCGCAGAAGTGATTTGGTATAAAGGGGATGAGGAGATCATTGAAACAGGAAGATATGAAATACTGACTGAAGGACGGAAGAGAATCCTGGTCATTCAGAACGCTCACCTTGAGGATGCTGGCAACTACAACTGTCGACTCCCAAGCTCTCGAACCGATGGCAAAGTCAAAGTACATGAACTGGCTGCTGAATTTATCTCAAAGCCTCAAAACCTTGAAATACTTGAAGGAGAAAAGGCTGAATTTGTCTGCTCTATATCAAAAGAAAGCTTTCCAGTCCAGTGGAAGAGGGATGATAAGACACTTGAATCTGGAGATAAATATGACGTTATTGCTGATGGTAAAAAGAGGGTCCTAGTTGTGAAAGATGCCACATTACAAGATATGGGCACTTACGTTGTCATGGTAGGGGCCGCCAGAGCAGCAGCTCACTTGACAGTCATTGAAAAACTCAGGATCGTAGTTCCTCTTAAGGACACCCGGGTGAAGGAACAACAGGAAGTTGTCTTCAACTGTGAAGTCAATACTGAAGGTGCCAAAGCCAAATGGTTCAGAAATGAAGAAGCTATATTTGATAGTTCAAAATACATCATTCTCCAAAAAGACCTAGTCTACACCCTCAGAATTAGAGATGCACACTTAGATGACCAAGCCAACTATAATGTGTCTTTGACCAATCACAGAGGTGAAAATGTTAAAAGTGCAGCCAATCTAATAGTAGAAGAGGAAGACCTTAGGATTGTTGAGCCTCTTAAAGATATTGAAACAATGGAGAAGAAATCTGTCACATTCTGGTGCAAGGTGAATCGTCTCAATGTAACACTGAAGTGGACCAAAAATGGTGAAGAAGTGCCTTTTGACAACCGTGTCTCATACAGAGTTGATAAGTACAAGCACATGTTAACCATTAAAGACTGTGGCTTCCCAGATGAAGGTGAATACATTGTCACTGCTGGACAAGATAAATCTGTTGCTGAGCTTCTCATCATAGAAGCCCCGACAGAATTTGTGGAACACTTGGAAGATCAGACAGTCACTGAGTTCGATGACGCTGTCTTCTCCTGCCAGCTCTCCAGAGAGAAAGCCAATGTAAAATGGTACAGAAATGGGAGAGAAATCAAAGAAGGCAAAAAATACAAATTTGAAAAAGATGGAAGTATACACAGACTCATTATAAAAGATTGCAGGCTGGATGATGAGTGTGAATATGCTTGCGGGGTAGAAGACAGGAAGTCTCGTGCTAGACTTTTTGTGGAAGAAATTCCTGTTGAGATCATCAGGCCTCCACAAGATATTCTTGAAGCCCCTGGTGCTGATGTTGTCTTTTTAGCAGAACTCAATAAAGATAAGGTGGAAGTCCAATGGCTAAGAAATAACATGGTTGTTGTCCAGGGTGATAAACACCAGATGATGAGTGAAGGAAAGATACATCGACTACAGATTTGTGATATTAAGCCCCGTGACCAGGGTGAATACAGATTTATTGCCAAAGACAAAGAAGCCAGAGCTAAGCTTGAACTGGCAGCTGCACCAAAAATCAAGACAGCTGACCAAGACCTTGTGGTTGATGTTGGCAAGCCTCTGACAATGGTGGTGCCATATGATGCCTACCCCAAAGCAGAAGCTGAATGGTTTAAAGAAAATGAACCTTTATCTACAAAAACCATTGATACTACGGCTGAACAAACTTCTTTCAGAATTTTAGAAGCCAAGAAAGGAGACAAAGGGAGGTATAAAATTGTGCTTCAGAACAAACATGGAAAAGCAGAAGGATTCATCAATTTAAAAGTTATTGATGTTCCTGGGCCAGTACGTAACTTAGAAGTGACAGAAACATTTGATGGTGAAGTGAGCCTTGCTTGGGAAGAACCTTTAACTGATGGTGGAAGCAAAATCATAGGTTACGTTGTTGAAAGACGTGACATTAAGAGAAAGACCTGGGTTCTGGCCACAGACCGTGCAGAGAGTTGTGAGTTTACTGTCACTGGTCTACAGAAAGGAGGAGTTGAGTACCTATTCCGTGTGAGTGCAAGAAACAGAGTTGGCACTGGTGAGCCAGTAGAAACTGACAATCCTGTAGAAGCAAGGAGTAAATATGATGTTCCAGGCCCTCCTTTGAATGTAACCATCACTGATGTGAATCGATTTGGTGTCTCACTGACATGGGAACCACCAGAGTATGATGGAGGTGCTGAGATCACAAACTACGTCATTGAATTAAGAGACAAGACTTCTATCAGGTGGGATACTGCCATGACTGTGAGAGCTGAAGACCTGTCTGCAACTGTTACTGATGTGGTAGAAGGACAGGAGTACAGTTTCCGAGTGAGAGCCCAAAATCGAATTGGAGTTGGAAAACCAAGTGCAGCCACACCCTTCGTCAAAGTTGCTGATCCAATTGAGAGACCAAGTCCTCCTGTAAACCTAACTTCCTCAGATCAGACTCAGTCATCAGTTCAGCTCAAATGGGAACCTCCTCTGAAAGATGGAGGAAGCCCAATATTAGGCTATATAATTGAGCGATGCGAAGAAGGAAAAGATAATTGGATTCGTTGCAATATGAAACTTGTCCCTGAACTGACTTACAAGGTTACCGGATTGGAAAAAGGAAATAAATATTTATATAGAGTATCTGCAGAAAATAAAGCTGGTGTTTCAGATCCATCTGAAATTCTTGGTCCTCTCACCGCTGACGATGCATTTGTTGAACCAACAATGGATTTAAGTGCATTTAAAGATGGTCTGGAAGTTATTGTCCCAAATCCTATCACGATCCTGGTTCCAAGTACAGGCTATCCAAGGCCAACTGCAACCTGGTGTTTTGGAGATAAAGTACTAGAAACAGGGGACCGGGTGAAAATGAAGACCTTGTCTGCCTATGCCGAACTTGTCATTTCTCCAAGTGAACGTTCAGACAAGGGCATTTATACACTGAAATTAGAAAACCGTGTGAAAACAATTTCTGGGGAAATTGATGTCAATGTAATTGCTCGCCCAAGTGCACCCAAAGAATTGAAATTTGGTGATATAACCAAGGACTCAGTACATTTGACTTGGGAACCACCTGATGATGATGGAGGAAGTCCGTTAACTGGATACGTTGTTGAAAAACGAGAAGTCAGCCGGAAAACATGGACTAAAGTTATGGACTTTGTGACTGATCTAGAATTCACAGTTCCTGATCTTGTTCAAGGAAAAGAGTACTTATTTAAAGTTTGTGCTCGTAACAAATGTGGCCCTGGAGAACCTGCATATGTTGATGAACCTGTAAATATGTCAACTCCTGCAACGGTACCTGACCCACCAGAGAATGTTAAATGGAGAGATCGAACAGCCAATAGCATCTTCTTAACATGGGATCCACCTAAAAATGATGGTGGTTCACGCATCAAAGGATATATAGTTGAAAGATGTCCACGTGGTTCTGATAAATGGGTTGCCTGTGGAGAACCTGTTGCAGAAACAAAAATGGAAGTGACAGGTCTTGAGGAAGGCAAATGGTATGCCTACCGCGTGAAGGCCTTAAACAGGCAGGGTGCTAGCAAACCAAGCAGACCCACAGAGGAAATCCAGGCTGTGGACACACAAGAGGCCCCAGAAATCTTCCTCGATGTGAAGCTCCTTGCTGGTCTCACTGTAAAAGCTGGGACCAAGATTGAACTTCCTGCCACCGTAACCGGAAAACCTGAACCTAAAATAACTTGGACAAAGGCTGATATGATTCTGAAGCAGGACAAAAGAATTACCATTGAAAATGTCCCTAAGAAATCCACAGTGACTATTGTTGATAGTAAGAGAAGTGACACTGGCACATATATCATTGAGGCTGTGAATGTGTGTGGCCGGGCCACTGCTGTGGTGGAAGTGAACGTCTTAGATAAACCCGGACCACCAGCTGCCTTTGACATCACAGATGTAACCAATGAGTCATGTCTTCTAACATGGAACCCACCACGCGATGATGGTGGATCTAAGATCACAAACTATGTTGTGGAGAGACGAGCAACTGATAGTGAAGTGTGGCACAAGCTCTCATCCACCGTCAAGGATACAAACTTCAAGGCCACCAAATTAATCCCCAATAAAGAGTACATCTTCAGAGTTGCTGCAGAAAACATGTATGGTGTTGGTGAACCAGTTCAGGCCTCTCCAATAACAGCCAAATATCAGTTTGATCCACCTGGTCCTCCAACTCGCCTAGAACCTTCTGATATCACTAAAGACGCAGTGACTCTCACATGGTGTGAGCCAGATGATGATGGTGGCAGCCCAATCACAGGATACTGGGTTGAAAGACTGGATCCTGATACAGATAAATGGGTTAGATGCAATAAGATGCCAGTAAAGGACACAACATACAGAGTGAAAGGTCTCACTAATAAGAAAAAATACAGATTCCGTGTGTTGGCTGAAAATCTTGCTGGACCTGGAAAACCAAGCAAATCAACTGAACCAATCTTAATAAAGGATCCCATAGATCCTCCATGGCCCCCTGGAAAACCAACTGTAAAAGATGTAGGCAAAACATCAGTAAGGTTGAATTGGACAAAACCAGAACATGATGGAGGTGCAAAGATTGAGTCTTATGTCATTGAAATGCTGAAGACTGGAACAGATGAGTGGGTCAGAGTGGCGGAAGGGGTTCCCACCACTCAGCACTTGCTCCCAGGGCTCATGGAAGGACAGGAATACTCATTCCGAGTTAGAGCTGTGAATAAGGCTGGGGAAAGTGAACCCAGTGAACCCAGTGACCCTGTGCTTTGCCGGGAGAAGCTATATCCTCCATCACCACCACGCTGGCTTGAAGTTATTAATATCACAAAAAATACAGCAGACCTAAAATGGACAGTTCCTGAGAAAGATGGAGGGTCCCCCATCACCAACTACATTGTGGAAAAGAGAGACGTCAGGCGAAAAGGCTGGCAAACAGTGGATACCACTGTCAAGGACACCAAGTGCACAGTCACCCCACTGACTGAGGGCTCTTTATATGTGTTCCGAGTTGCTGCAGAAAATGCTATAGGACAAAGCGACTACACCGAAATTGAGGACTCTGTGCTGGCCAAAGACACCTTTACCACTCCTGGACCACCCTACGCCCTGGCAGTGGTTGATGTGACAAAACGACATGTTGACCTAAAGTGGGAGCCACCTAAAAATGATGGTGGAAGACCAATACAGAGATATGTCATTGAGAAGAAAGAAAGGTTAGGTACCCGTTGGGTGAAAGCTGGAAAGACTGCAGGACCTGACTGTAACTTCAGAGTAACTGATGTCATCGAAGGAACAGAGGTCCAGTTTCAGGTTCGGGCTGAAAATGAAGCTGGAGTTGGCCACCCAAGTGAACCCACAGAAATCCTATCCATTGAAGATCCAACAAGTCCTCCCTCACCACCCCTTGACCTACATGTGACTGATGCTGGGAGAAAACACATTGCCATTGCTTGGAAGCCTCCAGAGAAAAATGGTGGAAGTCCTATCATAGGATACCATGTTGAAATGTGTCCAGTAGGCACTGAGAAATGGATGAGAGTTAATTCTCGCCCAATAAAGGACTTGAAATTCAAGGTTGAAGAAGGTGTTGTTCCTGACAAAGAATATGTCCTGAGAGTGAGAGCAGTCAATGCTATTGGTGTCAGCGAGCCATCTGAAATCTCTGAAAATGTGGTTGCCAAAGACCCAGACTGCAAGCCAACAATTGACCTGGAGACTCATGACATTATTGTTATTGAAGGTGAAAAGTTAAGCATTCCTGTTCCCTTCAGAGCTGTCCCAGTTCCAACTGTTAGTTGGCATAAAGATGGCAAAGAAGTTAAAGCAAGTGATAGATTAACAATGAAGAATGATCACATCTCTGCACACCTTGAAGTTCCCAAGAGTGTCCGTGCAGATGCCGGAATTTATACCATTACACTGGAGAATAAGCTCGGCTCAGCAACAGCCTCAATCAATGTCAAAGTCATAGGCCTACCTGGACCATGCAAAGATATTAAAGCAAGTGACATTACCAAGAGTTCTTGTAAGTTAACTTGGGAACCTCCAGAATTTGATGGTGGAACCCCAATTCTTCATTATGTCCTGGAGCGCAGAGAAGCTGGGAGGAGAACATATATACCAGTCATGTCTGGTGAGAACAAACTGTCATGGACTGTGAAGGATCTCATACCAAATGGTGAATACTTCTTCCGTGTTAAAGCAGTCAACAAGGTTGGTGGAGGAGAATATATTGAACTGAAAAATCCAGTCATTGCTCAAGATCCAAAGCAACCCCCTGATCCACCTGTAGATGTAGAGGTTCATAATCCTACAGCGGAGGCAATGACTATTACATGGAAGCCACCTTTGTATGATGGAGGGAGCAAGATAATGGGCTACATCATAGAGAAGATTGCTAAGGGTGAAGAAAGGTGGAAGAGATGCAATGAACACCTGGTACCAATCCTGACCTATACAGCAAAAGGACTTGAAGAGGGGAAAGAGTACCAATTCCGTGTGCGAGCAGAGAACGCCGCGGGTATTAGTGAACCTTCTCGGGCTACTCCTCCAACCAAAGCTGTAGATCCCATTGATGCCCCCAAAGTCATTCTGAGAACAAGCCTAGAAGTGAAACGAGGTGATGAAATAGCACTTGATGCAAGTATTTCTGGATCACCTTACCCAACTATTACATGGATAAAGGATGAAAATGTTATTGTACCAGAGGAAATTAAGAAGCGTGCAGCACCCTTGGTTAGGAGAAGGAAGGGTGAAGTTCAAGAAGAAGAACCATTTGTCCTGCCTCTGACACAGCGTTTGAGTATTGACAACAGCAAAAAGGGAGAATCTCAGCTACGCGTCCGAGATTCTCTCCGACCTGACCATGGTCTGTATATGATCAAAGTTGAAAATGACCACGGTATTGCAAAAGCTCCTTGTACTGTCAGTGTGTTAGATACACCGGGACCACCAATCAACTTTGTATTTGAAGATATCAGAAAGACCTCAGTCCTTTGTAAATGGGAACCACCCCTTGATGATGGTGGCAGTGAAATCATAAACTACACTTTGGAAAAGAAAGACAAGACAAAACCCGACTCAGAATGGATTGTTGTCACTTCAACACTTAGACATTGCAAATATTCAGTAACAAAACTGATTGAAGGAAAAGAGTACCTCTTCCGTGTAAGAGCTGAAAACAGATTTGGGCCAGGTCCACCATGTGTTTCAAAGCCACTTGTGGCTAAAGATCCATTTGGACCACCTGATGCACCAGATAAGCCCATTGTGGAAGATGTTACCAGCAACAGTATGCTAGTGAAATGGAATGAACCAAAAGATAATGGAAGCCCCATTTTGGGTTACTGGCTTGAAAAACGTGAAGTTAACAGTACACATTGGTCTCGTGTCAACAAAAGCCTTCTGAATGCCTTGAAAGCCAATGTAGATGGCTTATTAGAAGGACTCACCTATGTCTTCAGAGTATGTGCTGAAAATGCAGCTGGACCTGGAAAGTTCAGTCCACCTTCAGATCCCAAAACAGCACATGATCCAATCTCTCCTCCTGGGCCACCTATCCCAAGAGTCACTGACACAAGCTCTACAACTATTGAACTAGAATGGGAACCCCCAGCTTTCAATGGTGGTGGGGAAATTGTTGGCTATTTTGTTGATAAGCAGTTGGTTGGCACAAATGAATGGTCACGCTGCACAGAGAAGATGATCAAGGTCCGTCAGTACACCGTCAAAGAAATCCGAGAGGGTGCTGATTACAAACTTCGGGTGAGTGCTGTCAATGCCGCAGGGGAAGGACCGCCTGGAGAAACACAACCTGTTACTGTGGCTGAACCACAAGAGCCTCCAGCTGTGGAACTGGATGTTTCTGTCAAGGGTGGAATACAAATAATGGCTGGGAAGACTCTTAGAATTCCAGCTGTGGTGACTGGTCGCCCTGTACCTACAAAAGTATGGACCAAAGAAGAAGGGGAGCTGGATAAAGACCGTGTTGTAATAGACAACGTTGGAACCAAATCTGAACTAATTATCAAGGATGCACTGCGAAAAGACCATGGCAGATATGTGATTACAGCTACAAATAGCTGTGGTTCCAAATTTGCAGCAGCCAGGGTAGAAGTTTTTGATGTCCCTGGTCCAGTTCTTGACTTAAAACCTGTTGTAACAAACAGAAAAATGTGTCTACTTAACTGGTCTGATCCAGAAGATGATGGAGGAAGTGAAATAACAGGCTTTATCATTGAAAGAAAAGATGCCAAGATGCATACTTGGAGACAACCAATAGAGACTGAGAGATCTAAATGTGACATCACAGGTCTGCTTGAGGGACAAGAATATAAGTTCCGTGTTATTGCCAAGAACAAGTTTGGCTGTGGCCCTCCTGTTGAAATAGGACCAATTCTTGCAGTTGATCCACTAGGTCCTCCAACATCTCCAGAGAGGCTCACATACACTGAAAGGACAAAGTCCACTATCACACTTGACTGGAAAGAGCCCCGCAGTAATGGTGGCAGTCCCATCCAAGGATATATCATTGAAAAACGGCGTCATGACAAACCTGACTTTGAAAGAGTTAACAAGCGACTCTGCCCAACCACATCTTTTCTGGTTGAAAATCTTGATGAACACCAAATGTATGAGTTCCGTGTCAAAGCTGTCAATGAAATTGGTGAAAGTGAACCATCCCTACCTCTTAATGTAGTCATACAAGATGATGAAGTGCCTCCAACTATTAAGTTGCGTCTGAGTGTTCGAGGAGACACTATCAAAGTTAAGGCAGGAGAGCCTGTCCACATCCCTGCAGATGTGACAGGCCTTCCAATGCCTAAGATTGAATGGTCCAAAAATGAAACTGTAATTGAAAAACCCACTGATGCACTTCAGATAACCAAGGAAGAGGTATCCCGAAGTGAGGCAAAAACTGAGCTTAGCATTCCCAAAGCGGTCCGGGAGGACAAAGGCACTTACACAGTTACTGCTTCCAATCGCCTTGGCTCAGTGTTCCGAAATGTTCACGTTGAAGTATATGACCGCCCATCCCCACCAAGAAATCTTGCTGTTACTGACATTAAAGCTGAATCTTGCTACTTGACATGGGATGCCCCTCTTGATAATGGTGGCAGTGAAATCACCCATTATGTTATTGACAAACGTGATGCAAGTAGGAAGAAAGCAGAATGGGAGGAAGTCACCAACACTGCTGTAGAGAAAAGATATGGGATCTGGAAACTTATCCCCAATGGTCAGTATGAGTTCCGAGTCAGGGCAGTGAATAAATATGGAATCAGTGATGAGTGCAAATCAGATAAAGTAGTCATTCAAGATCCTTATCGCCTTCCTGGACCTCCAGGAAAACCAAAAGTTTTGGCACGCACCAAAGGATCAATGCTAGTGAGCTGGACTCCTCCTTTGGACAATGGTGGCTCTCCAATTACTGGCTACTGGCTGGAGAAAAGAGAAGAGGGAAGTCCTTATTGGTCACGTGTTAGCCGAGCACCAATAACCAAAGTGGGATTGAAAGGCGTGGAATTTAATGTTCCTCGTTTGCTTGAAGGCGTTAAATACCAGTTCAGAGCCATGGCAATAAATGCTGCAGGAATTGGTCCTCCCAGTGAACCATCAGATCCAGAGGTTGCAGGAGATCCCATATTTCCACCGGGGCCACCTTCTTGCCCAGAAGTTAAAGATAAAACGAAGTCAAGCATCTCACTAGGATGGAAACCTCCAGCCAAAGATGGTGGCAGCCCAATCAAAGGATACATTGTAGAAATGCAAGAAGAAGGTACTACTGACTGGAAAAGAGTAAATGAACCAGACAAACTTATAACTACCTGTGAATGTGTGGTGCCTAATCTGAAAGAGCTCAGGAAGTACAGATTCAGAGTGAAAGCTGTCAATGAAGCTGGTGAATCTGAACCAAGTGATACAACTGGGGAGATCCCTGCCACTGATATTCAAGAGGAACCAGAAGTTTTCATTGACATTGGAGCACAGGACTGTCTGGTTTGTAAAGCTGGCTCACAGATTAGGATTCCTGCTGTCATCAAGGGACGCCCAACACCAAAATCATCTTGGGAATTTGATGGAAAGGCAAAGAAAGCAATGAAGGATGGAGTTCATGACATACCCGAAGATGCACAGCTGGAGACTGCTGAAAACTCCTCAGTAATTATTATTCCGGAGTGTAAACGATCTCATACAGGCAAATACAGCATCACAGCCAAGAATAAAGCAGGACAAAAGACTGCAAATTGCAGAGTTAAAGTCATGGATGTACCAGGCCCACCCAAAGATCTGAAAGTCAGTGATATCACAAGGGGTAGTTGCAGACTTTCATGGAAGATGCCAGACGACGATGGAGGAGACAGGATCAAAGGCTATGTTATTGAGAAGAGGACTATTGATGGAAAAGCCTGGACCAAAGTCAATCCAGACTGTGGAAGCACCACATTTGTAGTGCCTGATCTCCTCTCTGAACAGCAATATTTCTTCCGTGTGCGAGCAGAAAACCGTTTTGGTATTGGCCCACCTGTGGAAACCATTCAGAGGACCACTGCCAGAGATCCGATATATCCTCCTGATCCTCCTATTAAACTCAAGATTGGCCTCATCACAAAGAACACAGTGCATCTGTCATGGAAACCCCCGAAGAATGATGGGGGCTCCCCTGTTACCCACTATATTGTTGAGTGCCTTGCATGGGACCCTACTGGGACAAAGAAAGAAGCCTGGAGGCAGTGCAATAAGCGTGATGTGGAAGAACTGCAATTTACTGTTGAAGACCTAGTAGAGGGTGGGGAATATGAATTCCGAGTCAAAGCTGTCAATGCTGCAGGAGTCAGCAAGCCTTCAGCCACTGTTGGCCCTGTGACTGTCAAAGACCAGACATGCCCACCATCAATTGATCTAAAAGAATTCATGGAGGTTGAAGAAGGAACCAATGTTAACATTGTGGCCAAAATTAAAGGTGTGCCATTCCCGACACTAACCTGGTTTAAAGCTCCTCCAAAGAAGCCTGATAACAAAGAACCTGTTCTCTATGACACCCATGTCAACAAACTGGTGGTAGATGATACTTGCACTTTAGTTATTCCGCAGTCTCGCAGGAGTGACACTGGCTTATATACCATCACAGCTGTAAATAATCTGGGAACAGCATCAAAGGAGATGAGACTGAATGTCCTGGGTCGTCCTGGCCCTCCAGTGGGACCCATAAAATTTGAATCTGTTTCAGCAGATCAAATGACACTATCTTGGTTTCCACCTAAAGATGATGGTGGGTCTAAGATTACAAACTATGTAATTGAGAAAAGAGAAGCTAACAGGAAGACATGGGTCCATGTCTCCAGTGAACCTAAGGAGTGCACGTACACGATTCCCAAATTGCTAGAAGGCCATGAATATGTATTCCGAATCATGGCCCAGAATAAATATGGCATTGGAGAACCTCTTGACAGTGAACCTGAAACAGCAAGAAACCTCTTCTCTGTCCCTGGAGCACCAGATAAACCAACAGTTAGCAGCGTGACTCGTAACTCCATGACTGTCAACTGGGAAGAGCCAGAATATGATGGAGGCTCTCCTGTGACAGGGTACTGGCTGGAAATGAAAGACACCACTTCAAAGAGATGGAAGAGAGTTAACCGAGATCCTATCAAAGCCATGACTTTGGGTGTTTCTTATAAAGTGACTGGTCTTATTGAAGGTTCCGACTATCAATTCCGGGTATATGCAATCAATGCTGCTGGCGTGGGTCCAGCAAGTCTGCCATCAGACCCAGCGACTGCTAGAGATCCAATTGCCCCTCCTGGTCCTCCATTTCCCAAAGTGACAGATTGGACTAAATCATCTGCAGATCTGGAGTGGTCTCCCCCACTAAAAGATGGTGGATCCAAAGTAACTGGATACATCGTTGAATATAAAGAAGAAGGAAAAGAAGAATGGGAAAAGGGTAAAGATAAAGAAGTGAGAGGAACAAAGCTTGTTGTGACAGGATTAAAGGAAGGAGCATTCTACAAATTTAGAGTTAGAGCAGTCAACATTGCTGGCATTGGAGAACCTGGAGAGGTCACAGATGTCATTGAAATGAAGGACAGACTTGTTTCACCTGACCTTCAGCTAGATGCCAGTGTCAGAGATAGAATTGTTGTCCATGCTGGAGGGGTGATCCGAATCATTGCCTATGTGTCTGGAAAGCCTCCTCCAACCGTCACCTGGAACATGAATGAAAGAACCTTACCTCAAGAAGCCACCATTGAGACCACAGCCATTAGCTCATCCATGGTCATCAAGAACTGCCAGAGGAGCCATCAAGGCGTCTATTCTCTTCTTGCCAAAAATGAAGCCGGAGAAAGAAAGAAGACAATTATTGTTGATGTATTAGATGTTCCAGGTCCCGTTGGAACACCATTCCTAGCTCACAACCTAACCAATGAGTCCTGCAAACTGACATGGTTTTCTCCAGAAGATGATGGAGGCTCTCCAATCACCAATTATGTCATTGAAAAGCGTGAATCTGACCGCAGAGCATGGACCCCAGTGACATATACAGTTACCCGACAAAATGCTACTGTCCAGGGTCTCATTCAAGGAAAAGCCTACTTTTTCCGAATTGCGGCTGAAAATAGTATTGGCATGGGTCCATTTGTTGAGACATCAGAGGCACTTGTTATCAGAGAGCCAATAACTGTACCAGAGCGTCCTGAAGACCTGGAAGTCAAAGAAGTTACTAAAAATACTGTAACTTTGACTTGGAATCCTCCTAAGTATGATGGTGGGTCAGAAATTATTAACTATGTCCTAGAAAGTCGGCTCATTGGGACTGAGAAGTTCCACAAAGTTACAAATGACAACTTGCTTAGCAGAAAATACACTGTTAAAGGCTTAAAAGAAGGTGATACCTATGAGTACCGTGTCAGTGCTGTCAACATTGTTGGACAAGGCAAACCATCATTTTGCACCAAACCAATTACTTGCAAGGATGAGCTGGCACCCCCAACGCTTCACCTCGACTTCAGAGATAAGCTCACGATTCGAGTTGGTGAAGCTTTTGCCCTCACTGGCCGTTACTCAGGCAAACCAAAGCCTAAGGTTTCCTGGTTCAAAGATGAAGCTGATGTGCTGGAAGATGATCGCACTCATATAAAGACTACACCAGCAACACTTGCTTTAGAGAAGATCAAGGCCAAACGTTCAGATTCCGGCAAATACTGTGTGGTTGTGGAGAACAGTACAGGCTCTAGGAAAGGTTTCTGTCAAGTTAATGTTGTTGACCGTCCTGGACCACCAGTAGGACCAGTTAGTTTTGATGAGGTGACCAAAGATTACATGGTTATCTCTTGGAAGCCTCCTTTAGATGATGGAGGCAGTAAAATCACCAATTATATTATTGAGAAGAAGGAAGTGGGTAAAGACGTCTGGATGCCAGTGACATCTGCAAGTGCTAAAACAACATGCAAAGTTTCTAAACTACTTGAAGGAAAAGATTATATTTTCCGGATACATGCTGAAAATCTGTATGGAATAAGTGATCCTCTGGTGTCTGATTCAATGAAAGCCAAAGATCGTTTCAGGGTTCCTGATGCACCTGATCAGCCAATTGTTACAGAAGTTACCAAAGACTCTGCATTAGTAACCTGGAATAAGCCACATGATGGAGGAAAACCCATCACAAACTACATCCTGGAAAAGAGAGAAACTATGTCTAAACGATGGGCTAGAGTTACCAAAGATCCTATTCATCCATACACTAAATTTAGGGTTCCTGATCTTCTAGAAGGATGTCAGTATGAATTCCGGGTTTCTGCAGAAAATGAAATTGGTATTGGAGATCCAAGCCCACCATCCAAACCAGTCTTTGCTAAAGATCCAATTGCTAAACCAAGTCCACCTGTTAATCCTGAAGCAATAGATACAACATGCAATTCAGTCGATCTAACTTGGCAGCCACCACGTCATGATGGTGGGAGCAAGATTCTGGGTTATATTGTTGAGTACCAGAAAGTTGGAGATGAAGAGTGGAGAAGAGCCAATCACACCCCTGAGTCATGTCCTGAAACTAAATATAAAGTCACCGGTCTTCGGGACGGTCAAACCTATAAGTTTAGAGTGTTAGCAGTCAATGCAGCTGGTGAATCAGATCCAGCTCATGTTCCGGAGCCAGTCCTAGTAAAAGACAGGCTTGAACCCCCTGAGTTGATTCTTGATGCCAACATGGCAAGAGAACAACACATTAAAGTTGGTGATACTCTAAGACTTAGTGCCATCATCAAAGGAGTGCCATTCCCAAAAGTAACTTGGAAAAAAGAAGACAGAGATGCTCCAACTAAAGCAAGAATTGATGTGACTCCAGTTGGTAGCAAGCTTGAAATTCGTAATGCTGCCCATGAAGATGGTGGAATTTATTCTTTAACAGTGGAGAATCCAGCTGGTTCAAAAACTGTCTCAGTAAAAGTACTTGTATTAGATAAACCTGGGCCACCTAGAGATCTGGAAGTCAGTGAAATTAGGAAAGATTCATGTTACCTTACTTGGAAAGAACCACTGGATGATGGTGGTTCTGTTATTACCAATTATGTGGTTGAGAGGAGAGATGTTGCCAGCGCCCAGTGGTCACCTCTCTCAGCTACATCAAAGAAAAAGAGTCACTTCGCTAAGCATCTGAATGAAGGCAACCAGTACCTCTTCCGAGTAGCTGCGGAGAACCAGTATGGACGTGGTCCTTTTGTTGAAACACCAAAACCAATCAAGGCTTTGGATCCTCTCCATCCCCCAGGGCCACCCAAGGACCTGCACCATGTAGATGTTGACAAGACTGAAGTCTCCCTAGTCTGGAATAAGCCGGATCGTGATGGTGGTTCTCCAATCACTGGATATTTGGTAGAATATCAAGAAGAAGGCACCCAGGACTGGATTAAATTTAAGACTGTGACAAACTTAGAGTGTGTGGTTACTGGACTACAACAAGGAAAGACCTATAGATTCCGTGTAAAAGCTGAAAACATTGTGGGTCTTGGTCTCCCTGACACAACTATCCCGATAGAATGTCAAGAAAAACTAGTGCCTCCATCCGTGGAGCTAGATGTGAAATTAATTGAAGGTCTTGTGGTAAAGGCTGGAACCACAGTCAGATTCCCTGCTATTATAAGAGGTGTGCCTGTTCCTACTGCAAAGTGGACAACCGATGGGAGTGAGATTAAAACCGATGAGCACTACACAGTTGAAACAGACAACTTCTCATCAGTACTTACCATTAAGAACTGCTTAAGGAGAGACACTGGGGAATATCAAATCACAGTTTCCAATGCAGCCGGTAGCAAAACAGTAGCCGTACATCTTACTGTTCTTGATGTTCCTGGGCCACCAACAGGTCCTATTAATATTCTGGATGTTACTCCTGAACACATGACTATCTCATGGCAGCCACCTAAGGATGATGGAGGAAGCCCTGTGATAAATTATATTGTTGAGAAACAAGATACAAGGAAAGACACGTGGGGTGTTGTCTCTTCCGGAAGCAGTAAGACAAAGCTGAAAATCCCACATCTGCAGAAGGGCTGTGAATATGTTTTCCGAGTTAGAGCAGAGAATAAGATAGGTGTTGGTCCTCCCCTTGACTCCACACCTACTGTTGCTAAGCATAAATTTAGTCCTCCGTCTCCTCCTGGTAAACCAGTGGTTACTGACATTACTGAAAATGCAGCAACAGTGTCTTGGACCCTGCCAAAATCTGATGGTGGCAGTCCAATAACTGGCTACTATATGGAACGTCGAGAAGTAACTGGCAAATGGGTGAGGGTCAACAAAACACCTATCGCTGACCTGAAGTTCAGAGTGACTGGACTCTATGAAGGAAATACATATGAGTTTAGAGTTTTTGCTGAAAATCTTGCAGGACTAAGCAAACCATCCCCAAGTTCTGATCCAATAAAAGCTTGCCGGCCCATCAAACCACCTGGACCACCTATTAATCCTAAACTGAAAGACAAGAGCAGAGAAACAGCTGATTTGGTGTGGACAAAGCCTCTCAGTGATGGTGGTAGCCCCATTCTAGGATATGTAGTGGAATGTCAGAAACCTGGCACAGCACAATGGAACAGGATTAATAAAGATGAACTCATTAGGCAATGTGCCTTTAGGGTACCTGGACTAATTGAAGGAAATGAGTACAGATTCCGTATAAAGGCAGCTAATATTGTAGGAGAGGGTGAGCCAAGAGAACTAGCAGAATCTGTGATTGCAAAAGATATCCTTCATCCTCCAGAAGTAGAACTTGATGTTACTTGTCGTGATGTTATTACCGTGAGAGTAGGCCAAACTATCCGCATTCTAGCTCGAGTCAAAGGCAGACCTGAACCAGACATAACTTGGACTAAGGAAGGCAAAGTATTGGTCCGAGAAAAGAGGGTGGACCTTATTCAGGATCTACCTCGTGTTGAGTTACAAATTAAAGAAGCTGTTAGAGCTGATCATGGCAAGTATATCATCTCAGCTAAGAACAGCAGTGGACATGCCCAAGGTTCAGCCATCGTTAACGTCCTTGACAGACCTGGGCCTTGCCAGAATTTGAAGGTTACCAATGTAACCAAAGAGAACTGTACAATTTCTTGGGAAAACCCACTAGATAATGGTGGCTCAGAAATAACAAACTTCATAGTAGAATATCGCAAACCAAACCAGAAAGGCTGGTCAATTGTTGCATCAGATGTCACTAAACGATTAATCAAGGCCAACCTTTTAGCCAACAATGAATACTATTTCCGAGTTTGTGCAGAGAATAAAGTAGGTGTTGGGCCAACCATCGAAACAAAAACTCCCATTCTGGCTATTAACCCTATTGACAGACCAGGTGAGCCTGAAAACCTTCACATTGCAGATAAAGGAAAGACATTTGTCTATCTAAAGTGGCGGAGGCCTGACTATGATGGTGGCAGTCCAAATCTGTCATATCATGTTGAGAGAAGGCTTAAGGGCTCCGATGACTGGGAAAGAGTGCATAAAGGAAGCATTAAAGAAACTCACTACATGGTTGACAGATGTGTTGAAAACCAGATTTATGAGTTCAGAGTGCAAACAAAGAATGAAGGTGGGGAAAGTGACTGGGTGAAGACAGAGGAAGTTGTTGTGAAAGAAGACTTACAAAAACCAGTACTTGATCTGAAATTAAGTGGGGTCCTAACTGTCAAAGCAGGGGACACCATTAGGCTTGAGGCAGGGGTTAGAGGCAAACCATTCCCAGAAGTTGCATGGACCAAGGACAAAGACGCTACAGACTTAACAAGATCACCAAGGGTCAAGATTGATACCCGTGCTGATTCATCTAAATTTTCTCTTACTAAAGCAAAGCGAAGTGATGGGGGTAAATATGTAGTTACGGCAACTAACACGGCTGGCAGTTTTGTGGCCTATGCCACTGTCAATGTTTTAGATAAGCCTGGTCCTGTGAGAAATCTGAAAATTGTTGATGTGTCCAGTGATAGGTGTACTGTTTGCTGGGATCCACCAGAAGATGATGGTGGCTGTGAAATCCAAAATTATATTCTAGAAAAATGTGAGACAAAGCGAATGGTTTGGTCTACCTATTCTGCTACTGTCTTGACACCTGGTACTACAGTAACACGTCTCATAGAAGGAAATGAATATATTTTCAGAGTCCGTGCAGAAAATAAAATAGGCACAGGGCCTCCAACAGAAAGTAAACCAGTCATAGCCAAAACCAAGTATGATAAACCTGGTCGCCCTGATCCCCCAGAAGTCACTAAAGTAAGCAAAGAAGAGATGACTGTGGTTTGGAATCCACCTGAATATGATGGTGGAAAGTCTATAACTGGATACTTTTTGGAGAAAAAGGAAAAGCATTCAACACGATGGGTCCCTGTCAACAAGAGTGCAATCCCTGAGAGACGTATGAAAGTACAGAATCTCCTCCCAGACCATGAATATCAGTTCCGTGTCAAGGCAGAAAATGAAATTGGAATTGGAGAACCAAGCTTGCCTTCAAGACCGGTGGTGGCAAAAGACCCCATAGAGCCACCTGGTCCACCAACCAATTTCAGAGTGGTTGATACAACCAAACATTCCATAACTCTTGGGTGGGGAAAACCAGTCTATGATGGTGGTGCACCGATCATTGGATATGTTGTGGAAATGAGACCAAAAATAGCAGATGCGTCTCCTGATGAAGGCTGGAAACGGTGTAATGCTGCAGCACAGCTTGTACGCAAGGAATTCACTGTTACCAGCTTGGATGAAAACCAGGAATATGAGTTCAGGGTGTGTGCCCAAAACCAAGTTGGTATTGGGCGCCCTGCAGAGCTAAAGGAAGCTATCAAACCTAAAGAAATACTAGAACCTCCGGAGATTGATTTGGATGCCAGCATGAGGAAACTGGTCATAGTGAGAGCAGGATGCCCTATTCGTCTCTTTGCTATAGTGAGAGGACGACCAGCCCCTAAAGTCACTTGGCGAAAAGTTGGCATTGATAATGTGGTCAGAAAAGGACAAGTTGATCTGGTTGACACTATGGCCTTCCTTGTCATCCCCAATTCTACCCGTGATGACTCAGGAAAATATTCCTTAACACTTGTGAACCCAGCAGGAGAAAAGGCTGTATTCGTAAATGTCAGAGTATTAGACACTCCTGGGCCTGTGTCTGATTTAAAAGTTTCAGATGTCACTAAAACATCATGCCATGTGTCCTGGGCCCCTCCTGAAAACGACGGTGGGAGCCAAGTGACACATTATATCGTGGAGAAACGTGAGGCAGACAGAAAGACATGGTCGACCGTTACCCCAGAAGTTAAGAAAACAAGCTTCCATGTAACCAATCTTGTCCCTGGGAATGAGTATTACTTCAGAGTAACTGCTGTCAACGAATATGGCCCTGGCGTCCCAACAGATGTCCCAAAACCAGTGCTTGCATCAGATCCTCTAAGTGAGCCGGATCCCCCAAGGAAATTAGAAGTGACTGAAATGACCAAGAACAGTGCCACCTTAGCCTGGTTACCTCCCCTACGTGATGGAGGTGCTAAAATCGATGGCTACATCACTAGTTACAGAGAAGAAGAGCAGCCTGCAGATCGCTGGACAGAGTACTCAGTGGTAAAAGATCTGAGCCTTGTTGTCACTGGCCTAAAGGAAGGAAAGAAATACAAATTTAGAGTAGCGGCCAGAAATGCTGTTGGAGTCAGTTTGCCAAGAGAAGCTGAAGGAGTGTATGAAGCCAAAGAACAACTGTTGCCACCAAAGATCCTTATGCCAGAGCAAATAACTATCAAAGCTGGGAAAAAACTCCGAATTGAAGCCCATGTGTATGGAAAGCCTCATCCCACCTGTAAATGGAAAAAAGGAGAAGATGAAGTTGTCACATCCAGCCACCTGGCAGTGCATAAAGCAGACAGCTCTTCAATTCTGATCATAAAAGATGTGACTAGGAAAGACAGTGGTTACTACAGCCTCACAGCAGAGAACAGTTCTGGGACAGACACTCAGAAAATCAAAGTTGTAGTCATGGATGCCCCCGGCCCCCCTCAGCCTCCATTTGACATTTCTGATATAGACGCTGATGCTTGCTCCCTGTCATGGCACATCCCTCTGGAGGACGGAGGCAGTAACATCACCAATTATATAGTGGAGAAGTGTGATGTAAGCCGAGGTGACTGGGTCACGGCTCTAGCTTCAGTCACAAAAACTTCCTGCAGGGTTGGAAAGCTGATCCCAGGCCAGGAGTACATCTTCCGGGTCCGTGCTGAAAACCGATTTGGCATTTCAGAGCCTCTCACATCTCCAAAGATGGTTGCGCAGTTCCCATTTGGTGTTCCTAGTGAACCAAAGAATGCACGAGTCACCAAAGTCAACAAGGACTGTATTTTTGTTGCTTGGGACAGACCAGATAGTGATGGAGGGAGCCCCATTATTGGTTATCTGATTGAACGCAAGGAAAGAAACAGTTTGCTGTGGGTGAAAGCCAATGATACTCTTGTCCGGTCAACTGAATATCCTTGTGCTGGCCTTGTAGAAGGTCTTGAGTATTCATTCAGAATCTATGCCCTAAACAAAGCTGGATCCAGCCCACCCAGCAAACCCACAGAATATGTAACTGCAAGAATGCCAGTTGATCCTCCTGGGAAACCTGAGGTTATTGATGTCACCAAGAGTACTGTATCTCTGATCTGGGCTCGTCCAAAGCATGATGGAGGCAGTAAAATTATTGGCTATTTCGTAGAAGCTTGCAAACTTCCTGGTGATAAATGGGTACGGTGCAATACTGCACCTCACCAGATTCCCCAGGAAGAGTACACAGCTACTGGCCTAGAAGAGAAAGCTCAGTATCAATTTAGAGCTATTGCCAGGACCGCGGTAAACATTAGCCCACCTTCTGAACCTTCTGATCCAGTGACTATCCTCGCAGAAAATGTCCCTCCCAGGATAGACCTGAGTGTGGCTATGAAATCTTTGCTTACTGTGAAAGCTGGAACTAATGTCTGCTTGGATGCTACTGTTTTTGGTAAACCGATGCCAACAGTTTCTTGGAAAAAAGATGGCACACTGCTAAAACCAGCAGAAGGCATAAAGATGGCCATGCAGCGGAATCTGTGCACCTTGGAGCTATTCAGCGTGAACCGGAAGGACTCAGGAGACTATACCATTACTGCTGAAAATTCAAGTGGTTCTAAATCAGCCACCATTAAGCTTAAAGTGTTAGATAAACCGGGTCCTCCAGCATCTGTTAAAATCAACAAAATGTATTCAGATCGTGCTATGCTTTCTTGGGAACCGCCTCTTGAAGATGGAGGCTCAGAAATCACCAACTATATTGTTGACAAACGTGAAACAAGCAGGCCCAACTGGGCTCAAGTCTCTGCAACTGTGCCTATCACCAGCTGCAGCGTGGAGAAACTTATAGAGGGCCATGAGTATCAGTTCCGTATTTGTGCTGAAAATAAATATGGAGTAGGCGATCCAGTCTTCACTGAACCAGCAATTGCCAAAAACCCATATGACCCACCAGGACGCTGTGATCCTCCTGTTATTAGCAACATAACCAAAGATCACATGACAGTCAGCTGGAAGCCACCAGCAGATGATGGGGGCTCACCCATCACTGGCTATTTGCTTGAAAAGCGGGAAACCCAGGCTGTTAACTGGACTAAGGTCAACAGAAAACCTATTATAGAAAGAACATTAAAAGCAACAGGTCTTCAAGAAGGTACCGAATATGAGTTCCGTGTTACAGCTATAAATAAAGCTGGACCAGGCAAACCCAGTGACGCATCCAAGGCCGCTTATGCTCGGGACCCTCAGTATCCTCCTGGCCCACCGGCTTTCCCTAAAGTATATGATACAACTCGCAGCTCTGTGAGTCTATCTTGGGGCAAGCCAGCCTATGACGGCGGCAGCCCTATCATTGGTTATCTCGTTGAAGTAAAACGGGCTGACTCCGATAACTGGGTGAGGTGCAACTTACCACAGAATCTACAGAAAACCCGCTTTGAGGTTACTGGCCTGATGGAAGACACACAATATCAATTCCGTGTGTATGCCGTTAATAAGATTGGATACAGTGACCCCAGTGATGTGCCAGATAAACACTATCCCAAGGACATCTTAATTCCACCTGAGGGAGAACTTGATGCGGACTTAAGGAAGACACTCATATTACGTGCTGGAGTTACTATGAGACTATATGTACCAGTAAAAGGACGCCCACCTCCAAAGATTACTTGGTCTAAACCAAATGTCAATCTAAGAGACAGGATTGGACTGGACATAAAGTCAACTGACTTTGACACTTTCTTGCGCTGTGAAAATGTGAACAAATATGATGCAGGAAAATATATCTTAACCCTGGAGAACAGCTGTGGTAAAAAGGAATATACCATTGTTGTGAAAGTGCTTGATACTCCTGGGCCACCTGTCAATGTGACTGTTAAGGAAATATCCAAAGACTCTGCTTATGTTACCTGGGAGCCTCCCATTATTGATGGCGGAAGCCCCATCATAAACTATGTGGTACAAAAACGTGATGCAGAGAGGAAATCCTGGTCTACAGTGACAACTGAGTGCTCCAAAACAAGCTTCAGAGTAGCTAATTTGGAGGAGGGAAAATCCTACTTCTTCCGAGTGTTTGCTGAAAATGAGTATGGCATTGGTGATCCCGGTGAAACTCGTGATGCTGTCAAAGCTTCCCAAACTCCTGGACCAGTTGTGGACCTGAAAGTGAGGTCTGTATCTAAGTCATCCTGTAGCATTGGCTGGAAAAAGCCTCACAGTGATGGTGGAAGTCGGATTATTGGATATGTAGTTGATTTCCTGACTGAAGAAAATAAGTGGCAACGAGTTATGAAATCCTTAAGCCTACAGTACTCTGCAAAAGATTTGACTGAAGGGAAGGAATATACCTTCAGAGTGAGTGCTGAGAATGAAAATGGAGAAGGAACCCCAAGCGAAATCACTGTTGTGGCAAGGGATGATGTTGTGGCTCCTGATCTTGACTTAAAGGGTCTACCTGATTTGTGCTACTTGGCTAAAGAAAACAGCAACTTCCGGCTTAAGATCCCCATAAAAGGCAAGCCAGCTCCATCAGTCTCCTGGAAGAAAGGGGAAGATCCTCTAGCAACTGACACTAGAGTCAGTGTTGAGTCATCTGCGGTTAACACAACTCTTATAGTGTACGATTGCCAAAAATCTGATGCTGGAAAATACACAATCACACTTAAGAATGTTGCTGGCACCAAGGAAGGAACTATCTCCATAAAGGTTGTTGGCAAGCCTGGCATCCCCACTGGACCAATCAAATTTGATGAAGTCACAGCAGAAGCCATGACCTTAAAGTGGGCTCCTCCAAAGGATGATGGAGGTTCTGAAATCACCAACTATATCCTAGAGAAGAGGGATTCTGTGAACAACAAGTGGGTGACGTGCGCCTCAGCTGTCCAGAAAACCACCTTTAGAGTAACCAGACTTCATGAGGGCATGGAATATACCTTCAGGGTCAGTGCCGAAAATAAATATGGTGTAGGGGAAGGCCTGAAATCGGAGCCAATTGTTGCGAGACATCCATTTGATGTGCCTGATGCTCCCCCACCTCCCAATATTGTGGATGTCAGACACGATTCAGTATCTCTAACTTGGACTGACCCCAAGAAAACTGGTGGTTCTCCAATTACAGGGTATCATCTCGAGTTCAAGGAAAGAAACAGCCTTTTGTGGAAGAGAGCTAACAAGACTCCGATAAGGATGAGAGACTTTAAAGTGACAGGATTAACTGAAGGTCTTGAATATGAATTCCGAGTTATGGCAATCAATTTAGCAGGTGTGGGCAAGCCAAGCCTACCATCAGAGCCTGTTGTGGCACTGGACCCAATTGATCCTCCTGGAAAACCTGAGGTTATTAACATAACAAGGAATTCAGTGACTCTCATTTGGACTGAACCTAAATATGACGGTGGTCATAAGTTAACTGGATATATAGTGGAGAAGCGAGATCTACCTTCGAAGTCTTGGATGAAAGCCAACCATGTTAATGTCCCAGAATGTGCCTTTACTGTAACTGACCTTGTTGAGGGTGGAAAATATGAATTCAGAATTAGAGCAAAGAATACAGCAGGTGCTATCAGTGCTCCATCAGAAAGTACAGAAACCATTATTTGCAAGGATGAATACGAGGCACCAACAATTGTCCTTGATCCCACAATAAAAGATGGGCTAACAATTAAAGCAGGGGATACCATTGTTTTGAATGCCATTAGCATTCTTGGCAAACCCCTTCCAAAATCAAGTTGGTCCAAGGCAGGAAAAGACATTAGACCATCAGATATCACTCAGATAACTTCAACCCCAACATCTTCCATGCTTACTATCAAGTATGCCACTAGAAAAGATGCGGGTGAATATACCATCACTGCTACCAATCCTTTTGGCACGAAGGTGGAACATGTGAAGGTAACAGTCCTTGATGTACCTGGTCCCCCAGGTCCTGTTGAAATCAGTAATGTTTCTGCTGAAAAAGCAACACTTACATGGACACCTCCCTTGGAAGATGGCGGCTCACCAATTAAGTCCTATATACTTGAAAAGAGAGAAACCAGCCGACTTTTGTGGACAGTGGTTTCTGAAGATATTCAGTCTTGCAGGCATGTGGCAACCAAACTTATCCAAGGAAATGAGTACATCTTCCGGGTCTCAGCTGTAAACCACTATGGCAAAGGAGAACCTGTACAGTCTGAACCTGTCAAAATGGTAGACAGATTTGGTCCCCCTGGCCCTCCTGAAAAACCAGAGGTATCAAATGTCACTAAGAACACTGCCACTGTCAGCTGGAAAAGGCCAGTGGATGATGGTGGCAGCGAAATTACAGGATATCATGTAGAAAGGAGAGAAAAGAAAAGCCTGCGATGGGTGAGAGCAATAAAAACACCAGTTTCCGATCTCAGGTGCAAAGTAACAGGACTGCAAGAAGGAAGCACCTACGAATTCCGTGTCAGTGCAGAAAACAGAGCAGGAATTGGTCCACCCAGTGAGGCTTCAGATTCTGTTCTGATGAAAGATGCAGCATATCCTCCAGGACCACCTTCAAATCCGCATGTCACTGATACTACCAAGAAATCTGCTTCTTTGGCATGGGGCAAGCCTCATTATGATGGTGGACTTGAAATCACTGGCTATGTCGTGGAGCATCAAAAAGTAGGAGACGAGGCCTGGATAAAAGATACCACAGGAACCGCCCTCAGAATCACTCAGTTCGTTGTTCCTGATCTTCAGACTAAAGAAAAATACAACTTCAGAATCAGTGCCATCAACGATGCAGGTGTTGGGGAGCCAGCGGTGATTCCAGATGTTGAAATCGTAGAACGGGAGATGGCTCCTGATTTTGAACTAGATGCCGAGCTTCGAAGAACACTTGTTGTTAGAGCAGGACTCAGTATTAGGATATTTGTGCCAATTAAAGGTCGTCCTGCTCCTGAAGTGACATGGACCAAAGATAACATCAACCTGAAAAACCGAGCCAACATTGAAAATACGGAATCATTTACTCTTCTGATTATCCCAGAATGTAACAGATATGATACCGGTAAATTTGTCATGACCATTGAAAACCCGGCTGGGAAGAAAAGTGGCTTTGTGAACGTCAGAGTCTTGGACACGCCAGGCCCAGTCCTCAACCTGCGGCCTACAGACATCACAAAGGACAGTGTCACCCTGCACTGGGACCTCCCTCTGATAGATGGAGGCTCACGTATAACAAACTACATTGTAGAGAAACGTGAAGCAACACGGAAATCTTATTCCACAGCCACCACTAAGTGCCATAAATGCACATATAAAGTTACCGGCTTGTCTGAAGGGTGTGAATATTTCTTCAGAGTGATGGCAGAGAATGAATATGGAATTGGTGAGCCAACAGAAACTACAGAGCCCGTAAAAGCCTCTGAAGCACCATCTCCACCAGACAGCCTTAACATCATGGACATAACTAAGAGCACCGTCAGCCTGGCATGGCCTAAGCCCAAACACGATGGTGGCAGCAAGATCACTGGCTATGTGATTGAAGCCCAAAGAAAAGGCTCTGACCAGTGGACCCACATCACAACCGTGAAAGGGTTAGAATGTGTTGTGAGGAATCTAACTGAAGGAGAGGAATATACCTTCCAAGTGATGGCAGTGAACAGCGCGGGGAGAAGTGCCCCTAGAGAAAGCAGACCCGTCATTGTCAAGGAGCAGACAATGCTTCCAGAGCTGGATCTCCGTGGCATCTATCAGAAACTGGTCATTGCCAAAGCTGGTGACAACATCAAAGTTGAAATTCCAGTGCTCGGTCGACCGAAGCCCACAGTGACATGGAAAAAAGGAGACCAAATTCTTAAACAGACACAGAGAGTTAATTTTGAAACCACAGCGACTTCAACCATTTTAAATATCAATGAGTGTGTCAGAAGTGATAGTGGGCCCTATCCATTAACAGCAAGGAACATTGTAGGAGAGGTTGGTGATGTCATCACCATTCAAGTCCATGATATCCCAGGGCCACCTACTGGACCAATCAAATTTGATGAAGTTTCATCTGATTTTGTAACCTTCTCTTGGGACCCACCTGAGAACGATGGTGGTGTACCAATAAGCAACTATGTAGTGGAAATGCGGCAGACTGACAGTACTACCTGGGTTGAGTTAGCAACCACCGTTATACGTACTACCTATAAAGCCACCCGCCTTACTACTGGATTAGAGTATCAGTTCCGTGTAAAAGCTCAGAATAGATATGGAGTTGGACCAGGCATCACATCAGCATGCATAGTTGCCAACTATCCATTTAAGGTTCCTGGACCTCCTGGTACCCCTCAGGTAACTGCAGTTACCAAGGATTCAATGACAATTAGCTGGCATGAGCCACTTTCTGATGGTGGAAGCCCCATTTTAGGATATCATGTTGAAAGAAAAGAACGAAATGGTATTCTCTGGCAGACTGTGAGCAAAGCTTTAGTACCAGGCAACATTTTCAAATCAAGTGGACTTACAGATGGTATTGCTTATGAGTTCCGGGTGATTGCAGAAAACATGGCAGGCAAAAGTAAGCCAAGCAAGCCATCAGAACCTATGTTGGCTCTGGATCCCATTGACCCACCTGGAAAACCAGTACCTCTAAATATTACAAGACACACAGTAACACTTAAATGGGCTAAGCCTGAATATACTGGGGGCTTTAAAATTACCAGTTATATCGTTGAAAAGAGAGACCTTCCTAATGGACGGTGGCTGAAGGCCAACTTCAGCAACATTTTGGAGAATGAATTTACAGTCAGTGGCCTAACAGAAGATGCTGCATATGAATTCCGTGTGATCGCCAAAAATGCTGCAGGTGCCATCAGTCCACCATCTGAGCCATCTGATGCTATCACTTGCAGGGATGATGTTGAGGCACCAAAGATAAAGGTGGATGTTAAATTTAAGGACACGGTTATATTAAAAGCAGGTGAAGCATTCAGACTGGAAGCTGATGTTTCAGGCCGCCCACCTCCAACAATGGAATGGAGCAAAGATGGAAAAGAGCTGGAAGGCACAGCAAAGTTAGAAATAAAAATTGCAGATTTCTCTACTAATCTGGTAAACAAAGATTCAACAAGAAGGGATAGTGGTGCCTATACCCTTACAGCGACTAATCCTGGTGGCTTTGCTAAACACATTTTCAATGTCAAAGTTCTTGACAGACCAGGCCCACCTGAAGGACCTTTGGCTGTAACTGAAGTGACATCAGAAAAGTGTGTACTATCATGGTTCCCTCCACTGGATGATGGAGGTGCCAAAATTGATCATTACATAGTACAGAAACGTGAAACCAGCAGATTGGCATGGACAAATGTAGCCTCAGAAGTCCAAGTAACAAAGCTAAAGGTCACTAAACTCTTGAAAGGCAATGAATACATATTCCGTGTCATGGCTGTAAATAAATATGGAGTGGGAGAGCCACTGGAATCAGAGCCTGTGCTTGCAGTGAATCCTTATGGACCCCCTGATCCGCCCAAAAACCCTGAAGTGACAACTATTACTAAAGATTCGATGGTTGTCTGCTGGGGACATCCTGATTCTGATGGTGGAAGTGAAATCATCAATTATATTGTGGAACGGCGTGATAAAGCTGGCCAACGCTGGATTAAATGCAACAAAAAAACTCTTACTGATTTAAGATATAAAGTGTCTGGACTGACAGAAGGACATGAATATGAGTTCAGGATTATGGCTGAAAATGCTGCTGGAATTAGTGCACCAAGTCCTACCAGTCCATTTTACAAGGCTTGTGACACTGTGTTTAAACCTGGACCACCAGGTAACCCACGTGTTCTGGATACAAGCAGATCATCCATTTCAATCGCTTGGAATAAACCTATCTATGATGGTGGTTCAGAAATCACTGGGTATATGGTTGAGATTGCCCTGCCAGAGGAAGATGAATGGCAGATTGTCACTCCACCAGCAGGACTCAAGGCAACTTCGTATACTATCACTGGCCTCACAGAGAATCAGGAATATAAGATCCGCATCTATGCCATGAATTCCGAAGGACTTGGGGAACCTGCCCTTGTTCCTGGAACTCCAAAGGCTGAAGACAGAATGCTGCCTCCAGAAATTGAACTGGATGCTGACCTGCGCAAAGTTGTTACTATAAGGGCCTGCTGCACCCTGAGACTTTTTGTTCCCATCAAAGGAAGGCCTGCACCTGAGGTGAAGTGGGCCCGGGACCATGGAGAATCTTTAGATAAAGCTAGCATCGAATCCACAAGCTCTTACACCCTGCTTATTGTTGGAAATGTAAACAGATTTGACAGTGGCAAATATATACTAACTGTAGAAAATAGTTCAGGCAGCAAGTCTGCATTTGTCAATGTTAGAGTTCTCGATACACCAGGCCCCCCACAGGATCTGAAGGTAAAAGAGGTCACTAAGACATCTGTCACACTCACATGGGACCCACCTCTCCTTGATGGAGGTTCAAAAATCAAGAACTATATTGTTGAAAAGCGGGAATCAACAAGAAAAGCATATTCAACTGTTGCAACAAACTGCCACAAGACTTCCTGGAAGGTAGACCAGCTTCAAGAAGGCTGTAGCTACTATTTCAGGGTTCTCGCAGAAAATGAATATGGCATTGGGCTGCCTGCTGAAACCGCAGAATCTGTGAAAGCATCAGAACGACCTCTTCCTCCAGGAAAAATAACTTTGATGGATGTCACAAGAAATAGTGTGTCACTCTCTTGGGAGAAACCAGAGCATGATGGAGGCAGCCGAATTCTAGGCTACATTGTGGAGATGCAGACCAAAGGCAGTGACAAATGGGCCACGTGTGCCACAGTCAAGGTCACTGAAGCCACTATCACTGGATTAATTCAGGGTGAAGAATACTCTTTCCGTGTTTCAGCTCAGAATGAAAAGGGCATCAGTGATCCTAGACAACTGAGTGTGCCAGTGATCGCCAAAGATCTTGTCATTCCACCAGCCTTCAAACTCCTGTTCAATACTTTCACTGTACTGGCAGGTGAAGACCTAAAAGTTGATGTTCCATTCATTGGCCGCCCTACCCCAGCTGTAACCTGGCATAAAGATAATGTACCACTGAAGCAGACAACTAGAGTAAATGCAGAGAGCACAGAAAATAATTCACTACTGACAATAAAGGACGCCTGCCGAGAAGATGTTGGCCATTATGTGGTTAAACTGACTAACTCAGCTGGTGAAGCTATTGAAACCCTTAATGTTATCGTTCTTGACAAACCAGGGCCTCCAACTGGACCAGTTAAAATGGATGAAGTGACAGCTGATAGTATTACTCTTTCCTGGGGCCCACCCAAGTATGATGGTGGAAGTTCTATCAATAATTACATTGTTGAGAAACGGGACACTTCCACAACCACCTGGCAAATTGTATCAGCTACAGTTGCAAGGACAACAATAAAGGCTTGCAGACTGAAGACTGGATGTGAATATCAGTTTAGAATTGCAGCTGAAAACAGATATGGGAAGAGTACCTACCTCAATTCAGAGCCTACTGTAGCCCAATATCCATTCAAAGTTCCTGGTCCTCCTGGCACTCCAGTTGTCACACTGTCCTCCAGGGACAGCATGGAAGTACAATGGAATGAGCCAATCAGTGATGGAGGAAGTAGAGTCATTGGCTATCATCTAGAACGCAAGGAAAGAAATAGCATCCTCTGGGTTAAGTTGAATAAAACACCTATTCCTCAAACCAAGTTTAAGACAACTGGCCTTGAAGAAGGTGTTGAATATGAATTTAGAGTCTCTGCAGAGAACATCGTGGGCATTGGCAAGCCGAGTAAAGTATCAGAATGTTATGTGGCTCGTGACCCATGTGATCCACCAGGACGGCCAGAGGCAATCATTGTCACAAGGAATTCTGTGACTCTTCAGTGGAAGAAACCCACCTATGACGGTGGAAGCAAGATCACTGGTTATATTGTTGAGAAGAAAGAATTACCTGAGGGCCGTTGGATGAAAGCCAGTTTTACAAATATTATTGACACTCATTTTGAAGTAACTGGCCTAGTTGAAGATCACAGATATGAGTTCCGGGTTATAGCCCGAAATGCCGCAGGAGTGTTTAGTGAGCCTTCAGAAAGCACAGGAGCAATAACAGCTAGAGATGAGGTAGATCCACCACGAATAAGTATGGATCCAAAATACAAAGACACAATCGTGGTTCATGCTGGTGAATCATTCAAGGTTGATGCAGATATTTATGGCAAACCAATACCAACCATTCAGTGGATAAAAGGTGATCAGGAGCTTTCAAACACAGCTCGATTAGAAATAAAGAGCACCGACTTTGCCACCAGTCTCAGTGTAAAAGATGCAGTACGTGTCGACAGTGGAAATTACATACTGAAGGCCAAAAATGTTGCAGGAGAAAGATCAGTTACTGTGAATGTCAAGGTTCTTGACAGACCAGGGCCACCTGAAGGACCTGTTGTTATCTCAGGAGTTACAGCAGAAAAATGCACACTAGCTTGGAAACCCCCACTTCAGGATGGTGGGAGTGACATCATAAATTATATTGTGGAAAGGAGAGAAACCAGCCGCTTAGTTTGGACTGTGGTTGATGCCAATGTGCAGACTCTCAGCTGCAAGGTTACTAAGCTTCTTGAAGGCAATGAATATACTTTCCGTATAATGGCAGTAAACAAATATGGTGTTGGTGAACCTCTTGAATCTGAGCCAGTAGTTGCCAAGAATCCATTTGTAGTACCAGATGCACCAAAAGCTCCAGAAGTCACAACAGTGACCAAGGACTCAATGATTGTTGTATGGGAAAGACCAGCATCTGATGGTGGTAGTGAAATTCTTGGATATGTTCTTGAGAAACGGGATAAAGAAGGCATTAGATGGACAAGATGCCATAAGCGTCTGATTGGAGAGTTGCGCCTGAGAGTAACTGGACTCATAGAAAATCACGATTATGAGTTCAGAGTTTCTGCTGAGAATGCTGCTGGACTTAGTGAACCAAGCCCTCCTTCTGCTTACCAAAAGGCTTGTGATCCTATTTATAAACCAGGACCCCCAAACAACCCCAAAGTCATAGACATAACCAGATCTTCAGTATTCCTTTCTTGGAGCAAACCAATATATGATGGTGGCTGTGAAATTCAAGGATACATTGTTGAAAAATGTGATGTGAGTGTTGGTGAATGGACAATGTGCACTCCACCAACAGGAATTAATAAAACAAACATAGAAGTAGAGAAGCTGTTGGAAAAGCATGAATACAACTTCCGTATCTGTGCTATTAATAAAGCTGGAGTTGGAGAACATGCTGACGTCCCTGGACCTATTATAGTTGAAGAAAAATTAGAAGCACCAGACATTGATCTTGACCTAGAACTAAGGAAAATCATAAATATAAGGGCAGGTGGCTCCTTAAGGTTATTTGTTCCTATAAAAGGTCGTCCTACACCAGAAGTTAAATGGGGAAAGGTGGATGGTGAAATCCGAGATGCAGCTATAATTGATGTCACTAGCAGTTTCACCTCTCTTGTTCTTGACAATGTCAACCGATATGATAGTGGAAAATATACGCTTACATTAGAAAACAGCAGTGGAACAAAGTCTGCCTTTGTTACTGTGAGAGTTCTGGACACGCCAAGTCCACCTGTTAACCTGAAAGTCACAGAAATCACCAAAGACTCAGTATCAATTACATGGGAACCTCCTTTGTTGGATGGGGGATCCAAAATAAAAAATTACATTGTTGAGAAACGTGAAGCCACAAGAAAATCATATGCTGCTGTTGTAACTAACTGCCATAAGAATTCTTGGAAAATCGATCAGCTCCAAGAAGGTTGCAGTTATTACTTTAGAGTCACAGCTGAGAATGAGTATGGTATTGGCCTTCCTGCCCAGACTGCTGATCCAATTAAGGTTGCAGAAGTGCCACAACCTCCTGGAAAAATAACTGTGGATGATGTCACCAGAAACAGTGTCTCTCTGAGTTGGACAAAACCTGAACATGATGGTGGCAGTAAAATCATTCAGTATATTGTGGAAATGCAAGCTAAACACAGTGAGAAATGGTCAGAGTGTGCTCGAGTAAAGTCTCTTCAGGCAGTAATTACCAACCTAACTCAAGGGGAAGAATATCTTTTTAGAGTTGTTGCTGTAAATGAAAAGGGGAGAAGTGATCCTCGGTCCCTTGCAGTTCCAATAGTTGCCAAAGATCTGGTAATTGAGCCAGATGTAAAACCTGCATTCAGTAGTTACAGTGTACAGGTTGGCCAAGATTTGAAAATAGAAGTGCCAATTTCTGGACGTCCTAAGCCAACCATTACCTGGACTAAAGATGGTCTCCCACTGAAGCAGACCACAAGAATCAATGTTACCGATTCACTGGATCTCACCACACTCAGTATTAAAGAAACTCATAAGGATGATGGTGGACAATATGGAATCACAGTTGCCAATGTTGTTGGTCAGAAGACAGCATCCATCGAAATTGTAACTCTAGATAAACCTGATCCTCCAAAAGGACCTGTTAAATTTGATGACGTCAGTGCTGAAAGTATTACATTATCTTGGAACCCTCCATTATATACAGGGGGCTGCCAAATCACCAACTACATTGTTCAGAAAAGAGATACAACCACCACAGTATGGGATGTTGTTTCTGCTACTGTTGCTAGAACTACACTCAAAGTGACCAAACTGAAAACTGGTACAGAATACCAATTTAGAATATTTGCCGAAAACAGATATGGACAAAGCTTTGCCTTAGAGTCTGATCCAATTGTAGCTCAATATCCCTACAAAGAACCAGGCCCTCCAGGTACACCATTTGCCACAGCCATTTCCAAAGACTCCATGGTCATACAGTGGCATGAACCAGTCAACAATGGTGGAAGCCCCGTCATAGGTTACCACCTGGAGAGAAAAGAAAGAAACAGTATTTTGTGGACAAAGGTCAACAAAACTATTATTCATGACACCCAATTCAAAGCACAGAATCTTGAAGAAGGCATTGAATATGAATTCAGAGTGTATGCTGAAAATATTGTTGGTGTAGGCAAAGCAAGCAAGAATTCTGAATGCTATGTAGCCAGAGATCCCTGTGACCCACCAGGAACCCCAGAACCAATAATGGTTAAAAGAAATGAAATCACTTTACAGTGGACCAAACCTGTGTATGATGGTGGAAGTATGATTACAGGCTACATTGTAGAGAAACGTGATTTGCCTGATGGTCGTTGGATGAAAGCTAGCTTTACAAATGTCATTGAAACTCAATTTACTGTGTCAGGTCTTACTGAAGATCAAAGATATGAATTCAGAGTCATTGCAAAGAATGCAGCTGGTGCAATAAGTAAACCCTCTGACAGTACTGGACCAATAACTGCCAAGGATGAGGTTGAACTCCCAAGAATTTCAATGGATCCAAAATTCAGAGACACAATTGTGGTAAATGCTGGAGAAACATTCAGACTTGAGGCTGATGTCCATGGAAAGCCCCTACCTACCATTGAGTGGTTAAGAGGAGATAAGGAAATTGAAGAATCTGCTAGATGTGAAATAAAGAACACAGATTTCAAGGCTTTACTTATTGTAAAAGATGCAATTAGAATTGATGGTGGGCAGTATATTTTAAGAGCTTCCAATGTTGCAGGTTCTAAGTCATTCCCAGTAAATGTAAAAGTATTAGATAGACCAGGACCTCCAGAAGGGCCAGTCCAGGTTACTGGAGTCACTTCTGAAAAATGCTCTTTAACATGGTCTCCACCACTTCAAGATGGTGGCAGTGACATTTCTCACTATGTTGTTGAAAAGCGAGAAACCAGTCGACTTGCCTGGACTGTTGTTGCTTCAGAAGTTGTGACCAATTCTCTGAAAGTTACCAAACTCTTAGAAGGTAATGAATATGTTTTCCGTATAATGGCTGTCAACAAATATGGTGTTGGAGAGCCTTTGGAATCTGCACCAGTACTAATGAAAAATCCATTTGTGCTTCCTGGACCACCAAAAAGCTTGGAAGTCACAAATATTGCCAAAGACTCCATGACCGTCTGTTGGAACCGTCCAGATAGTGATGGTGGAAGTGAGATTATTGGTTACATTGTAGAGAAAAGAGACAGAAGTGGCATTCGATGGATAAAATGTAATAAACGCCGCATTACAGATTTGCGTCTAAGAGTGACAGGATTAACAGAAGATCATGAGTATGAATTCAGGGTCTCTGCAGAAAATGCTGCTGGAGTTGGGGAACCAAGTCCAGCTACAGTTTATTATAAAGCCTGTGATCCTGTGTTCAAACCTGGCCCACCTACCAATGCACACATTGTAGACACCACTAAAAATTCAATCACACTTGCCTGGGGTAAACCCATCTATGATGGCGGCAGTGAGATCTTGGGATATGTAGTAGAAATCTGTAAAGCAGATGAAGAAGAATGGCAAATAGTTACTCCACAGACTGGCCTGAGAGTCACTCGATTTGAAATTTCAAAACTCACTGAACACCAAGAGTATAAAATACGAGTCTGTGCCCTCAACAAAGTTGGTTTAGGTGAGGCTACATCAGTTCCTGGTACTGTGAAACCAGAAGATAAACTTGAAGCACCTGAACTTGACCTTGACTCCGAATTAAGAAAAGGAATTGTTGTAAGAGCTGGTGGATCTGCCAGAATTCACATTCCATTCAAAGGTCGTCCAACGCCTGAGATCACTTGGTCTCGAGAGGAAGGTGAATTCACAGATAAGGTCCAAATTGAAAAGGGAGTAAACTATACCCAACTATCAATAGATAACTGTGATAGAAATGATGCTGGAAAATACATTCTTAAGTTGGAAAACAGCAGTGGATCAAAGTCTGCTTTTGTAACTGTGAAAGTTCTTGACACTCCAGGACCACCACAGAATTTGGCAGTCAAAGAAGTGAGAAAAGATTCTGCCTTCCTGGTATGGGAGCCACCCATCATTGATGGAGGGGCAAAGGTCAAGAACTATGTGATTGACAAACGTGAGTCAACCAGAAAAGCGTATGCTAATGTGAGTAGTAAATGCAGCAAAACAAGTTTTAAAGTGGAAAACCTTACAGAAGGAGCCATTTATTACTTCAGAGTCATGGCTGAAAATGAATTTGGAGTTGGTGTTCCAGTGGAAACTGTTGATGCCGTGAAAGCTGCTGAACCTCCTTCCCCACCAGGAAAGGTTACACTCACTGATGTGTCCCAGACCAGTGCATCACTTATGTGGGAGAAACCTGAACATGATGGCGGTAGCAGAGTCCTGGGGTACGTTGTTGAAATGCAGCCCAAAGGAACTGAAAAATGGAGCATTGTGGCTGAATCCAAAGTCTGTAATGCAGTTGTTACTGGTTTGAGTTCTGGACAAGAATATCAGTTCCGTGTCAAGGCTTATAATGAGAAAGGAAAAAGCGATCCAAGAGTGTTGGGTGTTCCTGTCATAGCCAAGGACTTGACTATACAGCCTAGTTTAAAGTTACCATTTAACACATATAGTATCCAAGCTGGAGAAGATCTTAAAATAGAAATTCCAGTTATAGGCCGACCAAGACCTAACATTTCTTGGGTCAAAGATGGTGAGCCTCTTAAACAGACAACAAGAGTAAACGTTGAAGAAACAGCTACCTCAACTGTTTTGCACATTAAAGAAGGTAACAAAGATGACTTTGGAAAATACACCGTAACGGCAACAAATAGTGCAGGCACAGCAACAGAAAATCTCAGTGTTATCGTTTTAGAAAAGCCTGGACCTCCAGTTGGCCCAGTTCGGTTTGATGAAGTTAGTGCAGACTTTGTAGTCATATCTTGGGAACCTCCAGCCTATACTGGTGGCTGCCAAATAAGCAACTACATTGTAGAGAAGCGAGATACAACCACCACCACTTGGCACATGGTATCAGCAACAGTTGCAAGAACAACAATTAAAATAACCAAACTGAAAACAGGCACGGAGTACCAGTTTAGAATTTTTGCTGAAAACAGGTATGGAAAAAGTGCCCCACTGGATTCTAAGGCAGTTATTGTACAATATCCATTTAAAGAACCTGGACCACCTGGAACTCCTTTTGTGACATCAATCTCAAAAGATCAGATGCTTGTGCAATGGCATGAGCCAGTGAATGATGGAGGCACCAAAATTATTGGCTACCATCTTGAACAGAAAGAAAAGAACAGTATTTTATGGGTCAAGTTAAATAAGACCCCCATTCAGGACACCAAATTCAAAACAACTGGGCTTGATGAGGGCCTTGAGTATGAGTTCAAAGTTTCTGCTGAAAATATTGTTGGCATTGGCAAGCCTAGCAAAGTGTCAGAATGCTTTGTTGCTCGTGATCCATGTGACCCACCTGGTCGCCCTGAAGCCATTGTTATTACAAGAAACAATGTCACACTGAAATGGAAGAAACCTGCCTATGATGGTGGTAGCAAAATAACAGGTTATATTGTAGAAAAGAAAGATCTACCTGATGGCCGCTGGATGAAAGCCAGCTTTACCAACGTATTAGAAACTGAATTTACAGTGAGTGGACTTGTAGAAGACCAAAGATATGAATTTAGAGTAATTGCAAGAAATGCAGCTGGAAACTTTAGTGAACCATCTGATAGTAGTGGTGCCATTACTGCAAGAGATGAAATTGATGCACCAAATGCCTCTCTGGATCCAAAATATAAAGATGTCATCGTTGTTCATGCAGGAGAGACTTTTGTTCTTGAAGCCGACATCCGTGGCAAACCTATACCTGATGTTGTTTGGTCAAAAGATGGAAAAGAACTTGAAGAAACAGCTGCTAGAATGGAAATTAAATCTACTATTCAGAAAACAACTCTTGTTGTCAAAGACTGTATACGGACTGATGGAGGACAATATATTCTGAAACTCAGCAATGTTGGTGGTACAAAGTCTATACCCATCACTGTAAAGGTACTTGACAGGCCAGGGCCTCCTGAAGGGCCTCTGAAAGTTACTGGAGTTACTGCGGAAAAATGTTACCTGGCATGGAACCCACCTTTGCAAGATGGTGGTGCTAATATTTCACATTACATCATTGAAAAGAGGGAGACAAGCCGACTCTCTTGGACCCAGGTTTCAACTGAGGTACAGGCCCTTAACTACAAAGTTACTAAACTTCTTCCTGGTAATGAGTACATTTTCCGTGTCATGGCTGTGAATAAATATGGAATTGGAGAGCCCTTGGAATCTGGGCCTGTTACGGCCTGTAATCCTTATAAGCCACCAGGTCCTCCCTCAACACCTGAAGTCTCAGCAATCACCAAAGATTCTATGGTAGTAACATGGGCACGCCCAGTAGACGACGGAGGTACCGAAATTGAGGGCTACATTCTTGAAAAACGAGATAAGGAAGGCGTTAGATGGACCAAGTGCAACAAGAAAACATTAACGGATCTGCGGCTCAGGGTAACTGGTCTTACCGAAGGCCATTCCTATGAATTCAGAGTTGCTGCTGAAAATGCAGCTGGTGTGGGAGAACCTAGTGAGCCATCTGTTTTCTACCGTGCGTGTGATGCCTTGTATCCACCAGGTCCCCCAAGCAATCCAAAAGTGACGGACACTTCCAGATCTTCTGTCTCCCTGGCATGGAGTAAGCCAATTTATGATGGTGGCGCACCTGTTAAAGGCTATGTTGTAGAGGTCAAAGAAGCTGCTGCGGATGAATGGACAACCTGCACTCCACCAACAGGATTACAAGGAAAGCAGTTCACAGTGACCAAGCTTAAAGAAAACACTGAATATAACTTCCGTATTTGTGCCATCAATTCTGAAGGTGTAGGTGAACCTGCAACTCTACCTGGCTCAGTGGTTGCTCAGGAGAGGATAGAGCCACCAGAAATAGAACTCGATGCTGATCTCAGAAAGGTGGTCGTTCTGCGTGCAAGTGCTACTTTACGCTTATTTGTCACTATCAAAGGTCGACCAGAACCCGAAGTTAAATGGGAAAAGGCAGAAGGCATTCTCACTGACAGGGCTCAGATAGAGGTGACCAGCTCATTTACAATGTTGGTGATTGATAATGTTACCAGATTTGACAGTGGTCGGTATAATCTGACATTAGAAAATAATAGTGGCTCCAAAACAGCTTTTGTTAACGTCAGAGTTCTTGACTCACCAAGTGCCCCTGTGAATTTGACCATAAGAGAAGTGAAGAAAGACTCAGTGACGTTGTCCTGGGAACCACCACTTATTGATGGTGGAGCTAAGATTACAAACTACATTGTCGAAAAACGAGAAACTACAAGAAAAGCCTATGCTACCATTACAAATAATTGCACTAAAACTACTTTCAGAATTGAAAATCTACAAGAAGGATGTTCTTACTACTTCCGAGTCTTGGCTTCCAATGAATATGGGATTGGTTTGCCAGCTGAAACAACAGAACCCGTTAAAGTGTCTGAACCACCCCTCCCACCTGGAAGAGTAACTCTTGTTGATGTGACCCGTAATACAGCTACAATTAAGTGGGAGAAACCAGAAAGTGATGGTGGCAGCAAAATTACTGGTTATGTGGTTGAAATGCAGACTAAAGGGAGTGAAAAGTGGAGCACCTGCACACAAGTTAAGACTCTAGAAGCAACTATATCTGGCTTAACTGCAGGAGAAGAGTATGTCTTCAGGGTAGCTGCAGTTAACGAAAAGGGAAGAAGTGATCCAAGACAACTTGGAGTGCCAGTAATTGCAAGGGATATTGAAATAAAGCCTTCAGTTGAGCTTCCTTTCCATACTTTCAATGTAAAGGCTAGAGAACAACTTAAGATTGATGTGCCATTCAAAGGAAGACCTCAAGCTACTGTGAACTGGAGAAAAGATGGTCAGACTCTTAAAGAGACAACTAGAGTCAATGTTTCTTCTTCAAAGACTGTAACATCACTATCTATTAAGGAAGCTTCAAAGGAAGATGTTGGAACTTATGAATTATGTGTTTCAAACAGTGCTGGATCCATAACAGTTCCTATTACTATAATTGTCCTTGACAGACCAGGACCTCCAGGTCCTATACGTATTGATGAGGTTAGTTGTGACAGCATAACCATTTCTTGGAATCCTCCAGAATATGATGGTGGCTGCCAAATTAGCAATTACATTGTTGAAAAGAAAGAAACCACCTCTACAACATGGCACATAGTTTCACAAGCAGTTGCAAGAACATCCATTAAAATAGTTCGCCTGACAACAGGAAGTGAGTATCAGTTCCGTGTTTGTGCAGAAAACCGCTATGGAAAGAGCTCCTACAGTGAATCTTCAGCTGTTGTTGCAGAGTATCCATTCAGTCCCCCAGGTCCTCCTGGTACTCCTAAAGTTGTGCATGCCACAAAATCTACCATGCTTGTAACCTGGCAAGTGCCAGTTAATGATGGAGGAAGTCGAGTAATTGGCTATCATCTTGAGTATAAAGAAAGAAGCAGCATTCTTTGGTCAAAAGCAAATAAAATCCTCATTGCTGATACTCAAATGAAAGTCTCCGGCCTTGATGAAGGACTGATGTATGAGTATCGTGTATATGCTGAAAATATTGCTGGAATTGGTAAATGCAGTAAATCTTGTGAACCAGTCCCTGCAAGAGATCCTTGTGACCCTCCTGGACAACCTGAAGTCACAAATATCACAAGAAAATCAGTGTCACTTAAATGGTCTAAACCACATTATGATGGTGGAGCTAAGATCACAGGATACATTGTTGAACGCAGAGAACTACCAGATGGCCGGTGGCTGAAGTGCAATTATACTAATATACAAGAAACATACTTTGAAGTAACTGAACTTACTGAAGATCAGCGTTATGAATTCCGGGTTTTTGCAAGGAATGCTGCTGACTCAGTTAGTGAGCCATCTGAATCCACTGGGCCTATTATAGTTAAAGATGATGTTGAGCCTCCAAGAGTTATGATGGATGTCAAGTTCCGAGACGTTATTGTTGTCAAAGCTGGAGAGGTCCTTAAGATAAATGCAGACATTGCAGGGCGACCTCTGCCAGTAATTTCCTGGGCCAAGGATGGTATAGAAATTGAAGAAAGAGCAAGAACAGAAATCATCTCAACAGACAATCATACTTTGTTAACAGTTAAAGACTGTATAAGACGAGACACTGGGCAATATGTACTAACACTGAAGAATGTTGCCGGCACTCGGTCTGTGGCCGTTAATTGCAAAGTACTTGATAAGCCTGGTCCACCAGCAGGACCACTTGAAATAAATGGCCTCACTGCTGAGAAATGCTCTCTTTCCTGGGGACGTCCCCAAGAAGATGGTGGTGCAGATATCGACTATTACATCGTAGAAAAACGTGAAACAAGCCACCTTGCATGGACAATATGTGAAGGAGAGTTACAGATGACATCCTGTAAAGTAACCAAGTTACTCAAAGGCAATGAATATATATTTAGAGTAACTGGTGTTAATAAATATGGTGTTGGTGAGCCCCTAGAGAGTGTAGCTATAAAGGCACTAGATCCATTTACAGTTCCAAGTCCACCCACGTCTTTGGAAATTACTTCTGTGACCAAAGAATCTATGACACTTTGCTGGTCAAGACCCGAGAGTGATGGAGGTAGTGAAATATCTGGATATATAATTGAAAGGCGAGAGAAAAATAGCCTAAGATGGGTGCGTGTAAACAAAAAACCAGTTTATGATCTAAGAGTGAAATCAACAGGACTTCGGGAAGGATGTGAATATGAATATCGTGTTTATGCAGAAAATGCTGCTGGCCTAAGTCTTCCAAGTGAAACCTCTCCCTTAATTAGGGCAGAAGATCCAGTGTTCCTACCATCTCCTCCATCCAAACCCAAAATTGTGGACTCAGGCAAGACAACTATAACTATTGCCTGGGTTAAGCCGCTGTTTGATGGTGGGGCCCCGATAACTGGATATACTGTAGAATACAAAAAATCTGATGACACTGACTGGAAAACTTCCATTCAGAGCTTACGAGGGACAGAATATACAATAAGCGGACTAACAACAGGAGCTGAATATGTTTTCAGAGTAAAATCTGTCAATAAGGTTGGTGCTAGTGACCCCAGTGATAGCTCTGACCCTCAGATAGCAAAGGAAAGAGAAGAAGAACCTTTATTTGATATTGACAGTGAAATGAGGAAGACCTTGATTGTCAAGGCTGGTGCCTCATTTACCATGACTGTGCCTTTCCGAGGAAGACCAGTACCCAATGTCTTGTGGAGTAAGCCAGACACTGACCTCCGTACTAGAGCTTATGTTGATACCACAGACTCTCGTACATCACTGACCATTGAAAATGCCAACAGAAATGACTCTGGAAAGTACACATTAACAATTCAGAATGTTTTGAGTGCTGCTTCACTGACCTTAGTTGTCAAAGTTTTAGATACCCCAGGTCCTCCAACCAACATTACTGTGCAAGATGTAACCAAAGAGTCTGCAGTGTTATCCTGGGATGTTCCTGAAAACGATGGTGGAGCACCAGTGAAGAATTACCACATAGAAAAACGTGAGGCCAGCAAGAAAGCATGGGTCTCTGTGACCAACAACTGTAACCGCCTCTCCTACAAAGTTACCAATTTACAAGAAGGAGCTATCTATTACTTCAGAGTCTCTGGAGAAAATGAGTTTGGTGTTGGTATACCAGCTGAAACAAAGGAAGGAGTAAAAATAACAGAAAAACCAAGCCCACCTGAAAAACTTGGAGTAACAAGTATATCCAAAGACAGTGTTTCCCTGACCTGGCTGAAGCCTGAACATGATGGCGGAAGCAGAATTGTACACTATGTCGTTGAAGCACTAGAAAAAGGACAGAAAAACTGGGTTAAATGTGCAGTGGCAAAGTCAACCCATCACGTTGTTTCCGGTCTGAGAGAGAATTCTGAATACTTTTTCCGAGTGTTTGCTGAAAATCAAGCTGGCCTGAGTGACCCGAGAGAGCTTCTGCTTCCTGTTCTTATTAAGGAGCAACTAGAACCACCTGAAATTGATATGAAGAATTTCCCAAGTCACACTGTATATGTTAGAGCTGGTTCAAACCTTAAAGTTGACATTCCAATCTCTGGAAAACCACTTCCCAAAGTGACCTTATCAAGAGATGGTGTCCCCCTTAAGGCAACCATGAGATTTAATACCGAAATTACTGCTGAGAACCTGACCATCAATCTCAAAGAAAGTGTTACAGCTGACGCTGGGAGATATGAAATCACTGCTGCCAACTCCAGTGGTACAACCAAAGCTTTCATTAACATTGTTGTGCTAGACAGGCCTGGTCCTCCAACTGGCCCTGTTGTTATTAGTGATATAACTGAAGAAAGTGTGACTCTCAAATGGGAGCCACCTAAGTATGACGGTGGAAGTCAAGTTACCAACTACATTCTACTCAAAAGAGAAACAAGTACTGCAGTGTGGACTGAAGTGTCTGCAACAGTTGCAAGAACCATGATGAAAGTCATGAAACTGACCACAGGAGAAGAATACCAATTCCGCATCAAGGCAGAAAACCGCTTTGGCATCAGTGATCATATAGATTCAGCTTGTGTGACTGTCAAACTACCATACACAACACCTGGACCACCATCTACACCATGGGTCACTAATGTTACTCGAGAAAGCATCACTGTGGGCTGGCATGAACCAGTGTCAAATGGAGGCAGTGCAGTCGTAGGCTATCACCTGGAAATGAAAGACAGAAACAGTATTTTATGGCAAAAAGCCAACAAACTGGTCATCCGCACAACTCACTTCAAAGTCACAACAATCAGTGCTGGACTTATTTATGAATTCAGGGTGTATGCAGAAAATGCTGCTGGAGTTGGAAAACCTAGCCATCCTTCTGAACCAGTCTTGGCAATTGATGCTTGTGAACCCCCAAGAAATGTTCGTATCACTGATATTTCAAAGAACTCTGTCAGCCTTTCATGGCAACAACCAGCTTTCGATGGAGGTAGCAAGATTACAGGCTACATTGTTGAGAGACGTGACCTTCCAGATGGCAGATGGACCAAGGCCAGCTTCACCAATGTTACTGAAACTCAATTCATCATCTCTGGCTTGACTCAGAATTCCCAGTATGAATTCCGTGTCTTTGCTAGGAATGCTGTTGGTTCCATTAGCAATCCATCTGAGGTTGTAGGGCCCATTACTTGCATCGATTCTTATGGTGGTCCTGTAATTGATTTGCCTCTAGAATATACAGAAGTTGTCAAATACAGAGCAGGTACATCTGTGAAGCTCAGAGCTGGCATTTCTGGCAAACCTGCGCCTACTATTGAGTGGTATAAAGATGATAAAGAATTACAAACCAATGCACTGGTGTGTGTTGAAAATACCACGGACCTCGCATCTATACTCATCAAAGATGCCGATCGCCTTAATAGTGGATGCTATGAATTAAAACTAAGGAATGCCATGGGCTCAGCCTCAGCCACCATCAGAGTACAGATCCTTGACAAACCAGGCCCACCTGGTGGACCAATTGAATTTAAGACTGTAACTGCTGAGAAGATCACCCTTCTCTGGCGGCCTCCAGCTGATGATGGTGGTGCAAAAATCACTCACTACATTGTGGAAAAGCGTGAGACAAGCCGCGTTGTGTGGTCTATGGTGTCTGAACATTTGGAAGAGTGCATCATTACAACCACCAAAATTATCAAAGGAAATGAATACATCTTCCGGGTCCGAGCCGTGAACAAATATGGAATTGGCGAGCCACTGGAATCTGATTCCGTTGTAGCCAAGAACGCATTTGTTACACCTGGGCCACCAGGCATACCAGAAGTGACAAAGATTACCAAGAATTCGATGACTGTTGTATGGAGCAGGCCAATTGCAGATGGCGGTAGTGATATAAGTGGCTATTTCCTTGAAAAACGAGACAAGAAGAGCCTAGGATGGTTTAAAGTACTAAAAGAGACTATCCGTGACACCAGACAAAAAGTAACAGGACTCACAGAAAACAGTGACTATCAATACAGAGTTTGTGCTGTAAACGCTGCTGGACAGGGTCCATTTTCTGAACCATCTGAATTCTACAAAGCTGCTGATCCTATTGATCCTCCAGGTCCACCTGCTAAGATAAGAATCGCAGATTCAACCAAGTCATCCATCACCCTTGGCTGGAGTAAGCCTGTCTATGATGGGGGCAGTGCTGTTACTGGGTATGTTGTCGAGATAAGACAAGGAGAGGAAGAGGAATGGACTACTGTCTCTACCAAAGGAGAGGTCAGAACTACAGAATATGTGGTATCCAACCTGAAACCTGGAGTCAATTACTACTTCCGGGTATCTGCTGTAAACTGTGCTGGACAAGGAGAACCTATAGAAATGAATGAACCTGTACAAGCTAAAGATATACTTGAGGCACCAGAGATTGACCTGGATGTGGCTCTCAGAACTTCTGTTATTGCCAAAGCTGGTGAAGATGTACAAGTGTTGATTCCCTTTAAAGGCAGACCTCCACCTACTGTCACATGGAGAAAAGATGAGAAGAATCTTGGCAGTGATGCCAGATACAGCATTGAAAACACTGATTCATCCTCATTACTCACCATTCCTCAAGTTACTCGCAATGATACAGGAAAATATATTCTCACAATAGAAAATGGAGTTGGTGAACCTAAGTCTTCAACTGTGAGTGTTAAAGTGCTTGACACACCAGCTGCCTGCCAGAAACTACAGGTTAAACATGTTTCTCGAGGCACAGTCACTTTGCTCTGGGATCCTCCTCTCATTGATGGAGGATCTCCAATAATTAATTATGTCATTGAAAAGAGAGATGCCACCAAGAGAACATGGTCTGTCGTGTCACACAAATGTTCTAGCACATCCTTCAAGCTAATAGATTTGTCGGAGAAGACTCCATTCTTCTTCAGAGTTCTTGCAGAAAATGAAATTGGAATTGGGGAACCCTGTGAAACTACAGAGCCAGTGAAGGCTGCTGAAGTACCAGCTCCTATACGTGATCTCTCAATGAAAGACTCAACAAAGACATCTGTCATCCTCAGCTGGACCAAACCTGACTTTGATGGTGGTAGCGTCATCACAGAATATGTTGTAGAAAGGAAAGGTAAAGGTGAACAGACGTGGTCCCACGCTGGCATAAGTAAGACATGTGAAATTGAGGTTAGCCAACTTAAGGAGCAGTCAGTCCTGGAGTTCAGAGTGTTTGCCAAAAATGAGAAAGGACTGAGTGATCCTGTCACTATTGGGCCAATTACAGTGAAAGAACTTATTATTACACCTGAAGTTGACCTGTCAGATATCCCTGGGGCACAAGTCACTGTGAGAATTGGGCACAATGTGCACCTTGAATTACCTTATAAGGGAAAACCCAAACCATCCATCAGTTGGCTGAAAGATGGCTTGCCACTGAAAGAAAGTGAATTTGTTCGCTTCAGTAAAACTGAAAACAAAATTACTTTGAGTATTAAGAATGCCAAGAAGGAGCATGGAGGAAAATACACTGTTATTCTTGATAATGCAGTGTGTAGAATTGCAGTCCCCATTACAGTCATCACCCTTGGCCCACCATCAAAGCCCAAAGGACCCATTCGATTTGATGAAATCAAGGCTGATAGTGTCATCCTGTCATGGGATGTACCTGAAGATAATGGAGGAGGAGAAATTACTTGTTACAGCATCGAGAAGCGGGAAACTTCACAAACTAACTGGAAGATGGTGTGTTCAAGTGTTGCCAGAACGACTTTCAAAGTTCCTAATCTAGTCAAAGATGCTGAGTACCAGTTTAGAGTGAGAGCAGAAAACAGATACGGAGTCAGCCAACCACTTGTCTCAAGCATTATTGTGGCAAAACACCAGTTCAGGATTCCTGGTCCCCCAGGAAAGCCAGTTATATACAATGTGACTTCTGATGGCATGTCACTAACTTGGGATGCTCCAGTTTATGATGGTGGTTCAGAAGTTACTGGATTCCATGTTGAAAAGAAAGAAAGAAATAGCATCCTCTGGCAAAAAGTTAATACATCACCAATCTCTGGAAGAGAATATAGAGCCACTGGACTGGTAGAAGGTCTGGATTACCAATTCCGTGTATATGCTGAAAATTCTGCTGGCCTAAGCTCACCTAGTGACCCAAGCAAATTTACCTTAGCTGTTTCTCCAGTAGACCCACCTGGCACTCCTGACTACATTGATGTCACCCGGGAAACCATCACACTTAAATGGAACCCACCATTGCGTGATGGAGGCAGTAAGATTGTGGGCTATAGCATTGAGAAACGGCAAGGAAATGAACGCTGGGTGAGATGCAACTTTACTGACGTCAGTGAATGTCAGTACACAGTTACAGGACTCAGTCCTGGGGATCGCTATGAGTTCAGAATAATTGCAAGAAATGCTGTTGGAACTATAAGCCCGCCCTCACAGTCTTCTGGCATTATTATGACAAGAGATGAAAATGTTCCACCAATAGTAGAGTTTGGCCCTGAATACTTTGATGGTCTCATTATTAAGTCCGGAGAGAGCCTTAGAATTAAAGCTTTGGTACAAGGAAGACCAGTGCCTCGAGTAACTTGGTTCAAAGATGGAGTGGAAATCGAAAAGAGGATGAATATGGAAATAACCGACGTACTTGGATCCACCAGCCTATTTGTTAGAGATGCTACTCGGGACCATCGTGGTGTATACACAGTGGAAGCCAAAAATGCATCTGGTTCTGCAAAAGCAGAAATTAAAGTGAAAGTACAAGATACACCAGGAAAAGTAGTTGGGCCAATAAGATTCACCAATATTACTGGGGAGAAGATGACTCTGTGGTGGGATGCCCCACTCAATGACGGTTGTGCTCCCATAACCCACTACATCATTGAAAAACGGGAAACCAGCAGACTTGCCTGGGCACTAATTGAGGATAAATGTGAAGCCCAAAGTTACACTGCCATTAAACTAATAAACGGCAATGAATACCAATTCCGTGTTTCTGCAGTTAACAAGTTTGGTGTTGGCAGGCCACTTGATTCTGATCCAGTGGTTGCTCAAATACAATATACTGTTCCTGATGCCCCTGGCATTCCAGAACCTAGCAACATAACAGGCAACAGCATTACCCTGACATGGGCAAGGCCAGAATCAGATGGTGGCAGTGAAATTCAACAGTATATCCTTGAAAGAAGAGAAAAGAAAAGCACAAGATGGGTAAAAGTGATCAGCAAACGACCAATCTCTGAAACAAGATTCAAAGTCACTGGTCTGACAGAAGGCAATGAGTATGAATTCCATGTCATGGCTGAAAATGCTGCAGGAGTTGGACCTGCAAGTGGCATCTCAAGACTCATTAAATGTAGAGAGCCCGTCAACCCACCAGGTCCTCCCACAGTGGTCAAAGTAACAGACACATCAAAGACAACTGTGAGCTTAGAATGGTCCAAACCAGTGTTTGATGGTGGCATGGAAATAATTGGGTATATTATTGAAATGTGTAAGGCCGACTTAGGAGACTGGCACAAGGTGAATGCAGAGGCATGTGTGAAAACAAGATATACAGTCACTGATCTACAAGCAGGTGAAGAATACAAATTCCGAGTTAGTGCTATCAATGGTGCTGGAAAAGGCGACAGCTGTGAAGTGACTGGCACAATTAAAGCAGTTGACCGGTTAACAGCTCCTGAGTTAGACATAGATGCAAACTTCAAACAGACTCATGTTGTTAGAGCTGGGGCCAGTATTCGCCTCTTCATTGCCTACCAAGGTAGACCTACTCCTACAGCTGTGTGGAGCAAACCAGACTCTAACCTTAGCCTTCGGGCTGATATCCATACAACAGATTCCTTCAGCACCCTCACTGTGGAAAACTGCAACAGAAATGATGCAGGGAAATATACCCTTACTGTGGAAAACAACAGTGGTAGTAAGTCAATCACATTCACCGTGAAAGTGCTAGACACTCCAGGCCCACCTGGCCCAATTACCTTCAAAGATGTGACCCGGGGATCTGCTACATTGATGTGGGATGCCCCTCTTCTTGACGGTGGTGCCCGAATCCATCATTATGTGGTAGAGAAACGAGAGGCAAGTCGCCGTAGTTGGCAGGTTATCAGTGAAAAATGCACTCGTCAGATCTTCAAGGTCAATGACCTGGCCGAAGGTGTTCCGTACTATTTCCGTGTTTCTGCAGTAAATGAGTATGGTGTTGGTGAGCCCTATGAAATGCCAGAACCAATTGTAGCCACAGAACAGCCTGCTCCACCTAGGAGACTTGATGTTGTTGATACTAGCAAATCCTCCGCAGTCTTAGCTTGGCTTAAACCTGACCACGATGGAGGCAGCCGGATCACTGGCTACCTGCTTGAAATGAGACAAAAGGGATCTGACTTCTGGGTTGAAGCTGGTCACACCAAACAGCTAACTTTCACAGTAGAGCGTCTTGTTGAGAAAACTGAATATGAATTCCGTGTGAAGGCCAAGAATGATGCTGGCTATAGTGAACCCAGAGAAGCCTTCTCTTCTGTCATCATTAAGGAGCCTCAAATCGAGCCCACTGCTGACCTCACTGGAATTACCAATCAGCTTATAACTTGCAAAGCAGGAAGCCCATTTACCATTGACGTACCAATCAGTGGTCGTCCTGCCCCCAAAGTAACATGGAAACTGGAAGAAATGAGACTTAAAGAGACAGATCGAGTGAGCATTACAACAACAAAAGACAGAACCACACTGACTGTAAAGGACAGCATGAGAGGTGACTCTGGAAGATACTTCTTGACCCTGGAAAATACAGCTGGTGTTAAAACATTTAGCGTCACAGTTGTGGTCATTGGAAGGCCAGGTCCAGTAACCGGCCCCATTGAGGTCTCATCTGTCTCAGCTGAATCGTGTGTCCTGTCATGGGGAGAACCTAAAGATGGAGGAGGCACTGAAATTACTAATTACATAGTTGAAAAGCGTGAATCGGGTACAACAGCTTGGCAGCTTGTCAATTCCAGTGTCAAGCGCACTCAAATTAAAGTCACTCATCTCACAAAATACATGGAATATTCTTTCCGTGTCAGTTCAGAGAACAGATTTGGTGTCAGCAAACCTCTAGAATCAGCACCAATAATTGCTGAACATCCATTTGTCCCACCAAGCGCTCCTACCAGACCTGAGGTCTACCATGTGTCTGCCAATGCCATGTCTATTCGTTGGGAAGAACCCTACCACGATGGTGGCAGTAAAATCATTGGCTACTGGGTTGAGAAGAAAGAACGTAATACAATTCTTTGGGTGAAAGAAAACAAAGTGCCATGCTTAGAGTGCAACTACAAAGTAACTGGTTTAGTAGAAGGACTGGAATATCAGTTCAGAACTTATGCACTCAATGCTGCAGGTGTTAGCAAGGCCAGCGAAGCTTCAAGACCTATAATGGCTCAAAATCCAGTTGATGCACCAGGCAGACCAGAGGTGACAGATGTCACAAGATCAACAGTATCACTGATTTGGTCTGCCCCAGCGTATGATGGAGGCAGCAAGGTTGTGGGCTACATCATAGAGCGTAAGCCAGTCAGTGAGGTAGGAGATGGTCGCTGGCTGAAGTGCAACTACACCATTGTATCTGACAATTTCTTCACCGTGACTGCTCTCAGTGAAGGAGACACTTATGAGTTCCGTGTGTTAGCCAAGAATGCAGCAGGCGTAATTAGCAAAGGGTCTGAATCTACAGGCCCTGTCACTTGCCGAGATGAATACGCTCCACCCAAAGCCGAACTGGATGCCCGATTACACGGTGATCTGGTTACCATCAGAGCAGGTTCTGATCTTGTTCTGGATGCTGCAGTTGGTGGCAAACCTGAACCCAAAATTATCTGGACCAAAGGAGACAAGGAGCTAGATCTCTGTGAAAAAGTCTCTTTGCAGTATACTGGCAAACGAGCAACTGCTGTGATCAAGTTCTGTGACAGAAGTGACAGTGGAAAATACACTTTAACAGTGAAAAATGCCAGCGGGACCAAGGCCGTGTCTGTCATGGTCAAAGTGCTTGATTCCCCTGGCCCATGTGGAAAGCTCACCGTCAGCAGAGTAACACAGGAGAAGTGCACTTTAGCCTGGAGCCTTCCGCAGGAAGACGGAGGAGCAGAAATCACTCACTACATCGTGGAAAGACGCGAGACTAGCAGGCTCAACTGGGTGATTGTTGAAGGCGAATGCCCAACCCTATCCTATGTCGTTACCAGGCTCATCAAGAACAATGAGTACATATTCCGAGTGAGGGCAGTAAACAAATATGGCCCTGGTGTGCCTGTTGAATCAGAGCCAATTGTAGCCAGAAACTCATTCACTATTCCATCACCACCCGGCATACCTGAAGAAGTTGGGACTGGCAAAGAGCATATCATCATTCAGTGGACAAAACCTGAATCTGATGGTGGCAATGAAATCAGCAACTACCTAGTAGACAAACGTGAGAAGAAGAGCCTGCGCTGGACACGTGTCAACAAAGACTATGTGGTGTATGATACCAGGCTGAAGGTGACCAGCCTGATGGAGGGTTGTGATTACCAGTTCCGGGTGACCGCAGTGAATGCAGCTGGTAACAGTGAGCCCAGCGAAGCTTCCAACTTCATCTCATGCAGAGAACCATCATATACCCCTGGACCACCTTCTGCTCCAAGAGTTGTGGATACCACCAAACACAGCATTAGTTTGGCATGGACCAAACCCATGTACGATGGTGGTACTGACATTGTAGGATATGTTCTGGAAATGCAAGAGAAGGACACTGATCAGTGGTACCGAGTGCATACCAATGCCACAATAAGAAATACTGAATTCACTGTGCCAGACCTTAAAATGGGCCAGAAATATTCCTTCAGAGTTGCTGCCGTGAACGTGAAGGGTATGAGCGAATACAGCGAATCAATTGCTGAAATTGAGCCCGTGGAAAGAATAGAAATACCAGATCTTGAGCTTGCAGATGATCTAAAGAAGACTGTGACCATCAGGGCTGGGGCCTCCTTGCGCTTGATGGTGTCTGTATCTGGAAGACCACCTCCTGTCATAACGTGGAGCAAGCAGGGCATTGACCTTGCAAGCCGGGCAATTATTGACACCACTGAGAGCTACTCATTGCTAATAGTGGACAAAGTTAATCGGTACGATGCTGGAAAATACACAATTGAAGCTGAAAACCAATCTGGCAAGAAATCAGCAACAGTCCTTGTTAAAGTCTATGATACTCCTGGTCCCTGTCCTTCAGTGAAAGTTAAGGAAGTATCAAGAGATTCTGTGACTATAACTTGGGAAATTCCCACGATTGATGGTGGAGCTCCAGTCAACAATTACATCGTTGAGAAGCGTGAAGCTGCTATGAGAGCATTCAAAACAGTAACTACCAAATGCAGCAAGACACTTTACAGAATTTCTGGACTTGTAGAAGGAACCATGTACTATTTCAGAGTGCTGCCAGAAAATATTTATGGCATTGGAGAACCTTGTGAAACATCTGATGCAGTACTGGTCTCAGAAGTGCCTTTGGTGCCTGCAAAGCTAGAAGTGGTCGATGTCACCAAATCCACTGTTACCCTTGCCTGGGAAAAACCACTCTACGATGGTGGTAGCCGACTCACTGGATATGTTCTCGAGGCCTGCAAAGCTGGCACAGAGAGATGGATGAAGGTTGTCACCTTAAAACCCACAGTCCTAGAGCACACTGTTACTTCCTTAAATGAAGGTGAACAATACTTATTTAGAATAAGGGCACAAAATGAGAAAGGTGTGTCAGAACCAAGAGAGACTGTCACAGCCGTGACTGTACAAGACCTCAGAGTGTTGCCAACAATCGATCTTTCTACAATGCCTCAGAAGACCATCCATGTCCCAGCTGGCAGACCAGTAGAGCTGGTGATACCTATTGCTGGCCGTCCACCTCCTGCTGCTTCCTGGTTCTTTGCTGGTTCTAAACTGAGAGAATCAGAGCGTGTCACAGTTGAAACTCACACTAAAGTAGCTAAATTAACCATCCGTGAAACCACTATCAGAGATACTGGAGAATACACACTTGAATTGAAGAATGTTACCGGAACTACTTCAGAAACCATTAAAGTTATCATTCTTGACAAGCCTGGTCCACCAACAGGACCTATTAAGATTGATGAAATTGATGCTACATCAATTACCATTTCCTGGGAACCACCTGAATTGGACGGTGGTGCTCCACTGAGTGGTTATGTGGTAGAACAACGTGACGCTCATCGTCCAGGATGGCTGCCCGTTTCTGAATCAGTGACTAGGTCCACGTTTAAGTTTACCAGACTCACCGAAGGAAATGAGTATGTGTTCCGTGTGGCTGCAACAAACCGCTTCGGGATTGGCTCTTACTTGCAGTCTGAGGTCATAGAGTGTCGCAGCAGCATCCGTATTCCTGGACCCCCAGAAACATTACAGATATTTGATGTTTCCCGTGATGGCATGACACTTACTTGGTACCCACCAGAGGATGACGGTGGCTCCCAAGTGACTGGATATATTGTGGAGCGCAAAGAAGTGAGAGCAGATCGATGGGTCCGTGTAAATAAAGTACCTGTGACAATGACACGGTACCGCTCCACTGGCCTTACTGAAGGCTTAGAATATGAACACCGTGTCACAGCCATTAATGCAAGAGGGTCTGGGAAACCAAGTCGTCCTTCCAAACCCATCGTTGCCATGGATCCAATTGCTCCTCCAGGAAAGCCACAAAACCCAAGAGTTACTGATACAACAAGGACATCAGTCTCCCTGGCCTGGAGTGTTCCAGAAGATGAAGGAGGATCTAAAGTCACAGGCTACTTGATTGAAATGCAAAAAGTAGATCAACATGAATGGACCAAGTGTAACACCACTCCAACCAAGATTCGAGAGTATACTCTAACACACCTACCTCAGGGTGCAGAATACAGGTTCCGCGTCCTAGCTTGTAATGCTGGTGGACCTGGTGAGCCTGCTGAGGTACCAGGAACAGTCAAAGTCACTGAAATGCTTGAATATCCTGATTATGAACTTGATGAAAGATACCAAGAAGGTATCTTTGTAAGGCAAGGTGGCGTCATCAGACTTACCATACCAATCAAAGGAAAACCATTCCCAATATGTAAATGGACCAAGGAAGGCCAGGATATTAGTAAGCGTGCCATGATTGCAACATCTGAAACACACACTGAGCTTGTGATCAAAGAAGCAGACAGGGGTGATTCTGGCACTTATGACCTGGTTCTGGAAAATAAATGTGGCAAGAAGGCTGTCTACATCAAGGTCAGGGTGATAGGAAGTCCCAACAGTCCAGAAGGGCCACTGGAATATGATGACATCCAAGTCCGCTCTGTGAGGGTCAGCTGGAGACCTCCTGCTGATGATGGTGGTGCTGACATCTTAGGCTACATCCTCGAGAGACGAGAAGTGCCTAAAGCCGCCTGGTATACCATTGATTCCAGAGTCCGAGGTACATCTCTGGTGGTAAAAGGCCTCAAAGAGAATGTAGAATACCATTTCCGTGTTTCAGCAGAAAACCAGTTTGGCATAAGCAAACCCTTGAAATCTGAGGAACCAGTCACACCAAAAACACCATTGAATCCTCCAGAACCTCCAAGCAATCCTCCAGAAGTACTCGATGTAACCAAGAGTTCTGTTAGCTTGTCCTGGTCCCGGCCCAAAGATGATGGTGGTTCTAGAGTCACAGGCTACTACATCGAACGCAAAGAGACATCCACTGACAAGTGGGTCAGACACAACAAGACTCAGATCACCACCACAATGTACACTGTCACAGGGCTTGTTCCCGATGCTGAGTATCAGTTCCGCATCATCGCACAGAATGATGTTGGCCTGAGTGAGACCAGCCCTGCTTCTGAACCAGTTGTTTGCAAAGATCCATTTGATAAACCAAGCCAACCAGGAGAACTTGAGATTCTTTCAATATCCAAAGATAGTGTCACTCTACAGTGGGAGAAACCTGAATGTGATGGTGGTAAAGAAATTCTTGGATACTGGGTTGAATATAGACAGTCTGGAGACAGTGCCTGGAAGAAGAGCAATAAGGAACGTATTAAGGACAAGCAATTCACAATAGGAGGTTTGCTGGAAGCTACTGAGTATGAATTCAGGGTTTTTGCTGAGAATGAGACTGGGCTGAGCAGACCTCGCAGAACTGCTATGTCTATAAAGACTAAACTCACATCTGGAGAGGCCCCAGGAATACGCAAAGAAATGAAGGATGTTACCACAAAATTGGGTGAAGCTGCTCAACTCTCATGCCAGATTGTTGGAAGGCCTCTTCCTGACATTAAATGGTACAGATTTGGTAAAGAGCTCATACAAAGCCGGAAATACAAAATGTCTTCAGATGGACGCACACACACTCTTACAGTAATGACAGAGGAACAGGAAGATGAAGGTGTTTATACCTGCATAGCCACCAATGAGGTTGGAGAAGTAGAAACCAGTAGTAAGCTTCTCCTGCAAGCAACACCGCAGTTCCATCCTGGTTACCCACTGAAAGAGAAATATTATGGAGCTGTGGGTTCCACACTTCGGCTTCATGTTATGTACATTGGTCGTCCAGTACCTGCCATGACTTGGTTCCATGGTCAGAAACTTTTGCAAAACTCAGAAAACATTACTATTGAAAACACTGAGCACTATACTCATCTTGTCATGAAGAATGTCCAACGTAAGACTCATGCTGGGAAATACAAAGTCCAGCTCAGCAATGTTTTTGGAACAGTTGATGCCATCCTTGATGTGGAAATACAAGATAAACCAGACAAACCTACAGGACCAATTGTGATCGAAGCTCTATTGAAGAACTCCGCAGTGATCAGCTGGAAACCACCCGCAGATGACGGAGGCTCCTGGATCACCAACTATGTGGTGGAAAAATGTGAGGCCAAGGAGGGGGCTGAATGGCAATTGGTGTCTTCAGCCATCTCAGTGACAACCTGTAGAATTGTGAACCTCACAGAAAATGCTGGCTATTACTTCCGGGTTTCAGCTCAGAACACTTTCGGCATCAGTGACCCTCTAGAAGTGTCCTCAGTTGTGATCATTAAGAGTCCATTTGAAAAGCCAGGTGCTCCTGGCAAACCAACTATTACTGCTGTCACAAAAGATTCTTGTGTTGTGGCCTGGAAGCCACCTGCCAGTGATGGAGGTGCAAAGATTAGAAATTACTACCTTGAGAAGCGTGAGAAGAAGCAGAATAAATGGATTTCTGTGACAACAGAAGAAATTCGAGAAACTGTCTTTTCAGTGAAAAACCTTATTGAAGGTCTTGAATACGAGTTTCGTGTGAAATGTGAAAATCTAGGTGGGGAAAGTGAATGGAGTGAAATATCAGAACCCATCACTCCCAAATCTGATGTCCCAATTCAGGCACCACACTTTAAAGAGGAACTGAGAAATCTAAATGTCAGATATCAGAGCAATGCTACCTTGGTCTGCAAAGTGACTGGTCATCCAAAACCTATCGTCAAATGGTACAGACAAGGCAAAGAAATCATTGCAGATGGATTAAAATATAGGATTCAAGAATTTAAGGGTGGCTACCACCAGCTCATCATTGCAAGTGTCACAGATGATGATGCCACAGTTTACCAAGTCAGAGCTACCAACCAAGGGGGATCTGTGTCTGGCACTGCCTCCTTGGAAGTGGAAGTTCCAGCTAAGATACACTTACCTAAAACTCTTGAAGGCATGGGAGCAGTTCATGCTCTCCGAGGTGAAGTGGTCAGCATCAAGATTCCTTTCAGTGGCAAACCAGATCCTGTGATCACCTGGCAGAAAGGACAAGATCTCATTGACAATAATGGCCACTACCAAGTTATTGTCACAAGATCCTTCACATCACTTGTTTTCCCCAATGGGGTAGAGAGAAAAGATGCTGGTTTCTATGTGGTCTGTGCTAAAAACAGATTTGGAATTGATCAGAAGACAGTTGAACTGGATGTGGCTGATGTTCCTGACCCACCCAGAGGAGTCAAAGTTAGTGATGTCTCACGAGATTCTGTCAACTTAACATGGACTGAGCCAGCCTCTGATGGTGGCAGCAAAATCACCAACTACATTGTTGAAAAATGTGCAACTACTGCAGAAAGATGGCTCCGTGTAGGACAGGCCCGAGAAACACGTTATACCGTGATCAACTTATTTGGAAAAACAAGTTACCAGTTCCGGGTAATAGCTGAAAATAAATTTGGTCTGAGCAAGCCTTCAGAGCCTTCAGAACCAACCATAACCAAAGAAGATAAGACCAGAGCTATGAACTATGATGAAGAGGTAGATGAAACCAGGGAAGTCTCCATGACTAAAGCATCTCACTCTTCAACCAAGGAACTCTATGAGAAATATATGATTGCTGAAGATCTTGGGCGTGGTGAGTTTGGAATTGTCCATCGTTGTGTTGAAACATCCTCAAAGAAGACATACATGGCCAAATTTGTTAAAGTCAAAGGGACTGATCAGGTTTTGGTAAAGAAGGAAATTTCCATTCTGAATATTGCTAGGCATAGAAACATCTTACACCTCCATGAATCATTTGAAAGCATGGAAGAATTAGTTATGATCTTTGAGTTTATATCAGGACTTGACATATTTGAGCGCATTAACACAAGTGCTTTTGAACTTAATGAAAGAGAAATTGTAAGTTATGTTCACCAGGTCTGTGAAGCACTTCAGTTTTTACACAGTCATAATATTGGACACTTTGACATTAGACCAGAAAATATCATTTACCAAACCAGAAGAAGCTCTACCATTAAAATCATAGAATTTGGTCAAGCCCGTCAGCTGAAACCAGGGGACAACTTCAGGCTTCTATTCACTGCCCCAGAATACTATGCACCTGAAGTCCACCAGCATGATGTTGTCAGCACAGCCACAGACATGTGGTCACTTGGAACACTGGTATATGTGCTATTGAGTGGTATCAACCCATTCCTGGCTGAAACTAACCAACAGATCATTGAGAATATCATGAATGCTGAATATACTTTCGATGAGGAAGCATTCAAAGAGATTAGCATTGAAGCCATGGATTTTGTTGACCGGTTGTTAGTGAAAGAGAGGAAATCTCGCATGACAGCATCGGAGGCTCTCCAGCACCCATGGTTGAAGCAGAAGATAGAAAGAGTCAGTACTAAAGTTATCAGAACATTAAAACACCGGCGTTATTACCACACCCTGATCAAGAAAGACCTCAACATGGTTGTGTCAGCAGCCCGGATCTCCTGTGGTGGTGCAATTCGATCTCAGAAGGGAGTGAGTGTTGCTAAAGTTAAAGTGGCATCCATTGAAATTGGCCCAGTTTCTGGGCAGATAATGCATGCAGTTGGTGAAGAAGGAGGACATGTCAAATATGTATGCAAAATTGAAAATTATGATCAGTCTACCCAAGTGACTTGGTACTTTGGCGTCCGACAGCTGGAGAACAGTGAGAAATACGAAATCACCTACGAAGATGGAGTGGCCATCCTCTATGTCAAAGACATTACCAAATTAGATGATGGTACCTACAGATGCAAAGTAGTCAATGACTATGGTGAAGACAGTTCTTATGCAGAGCTATTTGTTAAAGGTGTGAGAGAAGTCTATGACTATTACTGCCGTAGAACCATGAAGAAAATTAAGCGCAGAACAGACACAATGAGACTCCTGGAAAGGCCACCAGAATTTACCCTGCCTCTCTATAATAAGACAGCTTATGTAGGTGAAAATGTCCGGTTTGGAGTAACTATAACTGTCCACCCAGAGCCTCATGTAACATGGTATAAATCAGGTCAGAAAATCAAACCAGGTGACAATGACAAGAAGTACACATTTGAGTCAGACAAGGGTCTTTACCAATTAACAATCAACAGTGTCACTACAGATGATGACGCTGAATATACTGTTGTGGCAAGGAACAAATATGGTGAAGACAGCTGTAAAGCAAAGCTGACAGTAACCCTACACCCACCTCCAACAGATAGTACCTTAAGACCCATGTTCAAAAGGTTACTGGCAAATGCAGAATGCCAAGAAGGCCAAAGTGTCTGCTTTGAGATCAGAGTGTCTGGCATCCCCCCACCAACATTAAAATGGGAGAAAGATGGTCAGCCACTGTCCCTCGGGCCTAACATTGAAATTATCCATGAAGGCTTGGATTATTATGCTCTGCACATCAGGGACACTTTGCCTGAAGACACGGGTTATTATAGAGTCACAGCCACTAACACAGCTGGGTCCACCAGCTGCCAGGCTCACCTACAAGTGGAACGCCTGAGGTACAAGAAACAGGAATTCAAGAGTAAGGAGGAGCATGAGCGACACGTACAAAAACAAATTGACAAAACCCTCAGAATGGCTGAAATTCTTTCTGGAACTGAAAGTGTACCACTGACACAGGTAGCTAAAGAGGCTCTGAGAGAAGCTGCTGTCCTTTATAAACCGGCTGTAAGCACCAAGACTGTAAAAGGGGAATTCAGACTTGAGATAGAAGAAAAGAAGGAGGAGAGAAAACTCCGGATGCCTTATGATGTACCAGAGCCACGCAAGTATAAGCAGACTACCATAGAAGAAGACCAACGCATCAAGCAGTTCGTGCCCATGTCTGACATGAAGTGGTATAAAAAGATACGTGATCAGTATGAAATGCCTGGGAAACTTGACAGAGTTGTACAGAAACGACCCAAGCGCATCCGCCTTTCAAGATGGGAACAGTTCTATGTGATGCCTCTTCCACGCATTACAGATCAATACAGACCTAAATGGCGTATTCCTAAACTGTCCCAAGATGATCTTGAGATAGTGAGACCAGCCCGCCGGCGTACACCTTCTCCTGATTATGACTTTTACTACCGACCTAGAAGACGTTCTCTTGGGGACATCTCTGATGAAGAATTACTCCTCCCCATTGATGACTACTTAGCAATGAAAAGAACAGAGGAAGAGAGGCTGCGTCTTGAAGAAGAGCTTGAGTTAGGTTTTTCAGCTTCACCCCCAAGTCGAAGCCCTCCACACTTTGAGCTTTCTAGCCTACGTTACTCTTCACCACAAGCTCATGTCAAGGTGGAGGAAACAAGAAAAGACTTCAGGTATTCAACCTATCACATCCCAACGAAGGCTGAAGCTAGTACAAGTTATGCAGAACTGAGGGAACGGCATGCCCAGGCTGCGTACAGACAGCCAAAGCAACGGCAAAGAATCATGGCTGAGAGGGAGGATGAAGAGTTGCTTCGCCCAGTTACGACCACCCAGCATCTCTCAGAATACAAAAGCGAACTTGACTTCATGTCAAAGGAGGAAAAGTCTAGAAAGAAATCAAGGCGACAAAGAGAAGTGACAGAAATAACAGAAATTGAGGAAGAATACGAAATCTCAAAACATGCTCAAAGAGAATCATCCTCATCTGCGTCTAGACTACTGAGACGACGGCGCTCCCTGTCTCCAACTTATATTGAGTTAATGAGGCCAGTGTCTGAGCTGATCCGGTCACGTCCACAACCGGCTGAGGAATACGAAGATGACACAGAAAGAAGGTCACCTACTCCAGAGAGAACTCGCCCACGATCCCCCAGCCCTGTGTCTAGTGAGAGATCACTCTCGAGATTTGAGAGGTCTGCAAGATTTGATATCTTTTCCAGGTATGAGTCCATGAAAGCTGCTTTAAAAACTCAGAAGACATCAGAAAGGAAGTATGAAGTTTTGAGTCAGCAGCCTTTCACACTGGACCATGCCCCTCGAATCACACTGAGAATGCGCTCGCACAGGGTACCATGTGGCCAAAATACACGTTTTATTTTAAATGTTCAGTCTAAGCCAACTGCCGAGGTTAAATGGTACCACAATGGTGTGGAACTCCAAGAAAGCAGTAAGATTCATTACACCAACACGAGTGGAGTCCTCACCCTGGAAATTCTGGACTGTCATACTGATGACAGTGGAACCTACCGTGCTGTGTGCACCAACTACAAGGGCGAAGCTTCTGACTATGCAACGTTGGACGTGACAGGAGGGGATTATACCACCTATGCTTCCCAACGCAGAGATGAAGAGGTCCCCAGATCTGTTTTCCCTGAGCTGACAAGAACAGAGGCGTATGCTGTTTCATCATTTAAGAAAACATCTGAGATGGAAGCTTCGTCTTCTGTCAGGGAAGTGAAATCACAGATGACGGAGACAAGGGAAAGTCTCTCCTCATATGAACACTCTGCATCTGCAGAAATGAAAAGTGCTGCATTAGAAGAAAAGTCACTGGAAGAAAAATCCACAACCAGAAAGATCAAGACGACTTTGGCAGCAAGAATTCTAACAAAGCCACGGTCCATGACCGTCTACGAGGGCGAGTCTGCAAGGTTTTCTTGTGACACCGATGGTGAGCCGGTACCAACTGTGACCTGGCTGCGTAAAGGACAAGTGCTAAGTACTTCTGCCCGCCACCAAGTGACCACCACAAAGTACAAATCAACCTTTGAGATCTCTTCAGTCCAGGCTTCCGATGAGGGCAATTACAGCGTGGTGGTAGAAAACAGTGAAGGGAAACAAGAAGCAGAGTTCACTCTGACTATTCAAAAGGCCAGGGTAACTGAAAAGGCTGTGACATCACCACCAAGAGTCAAATCCCCAGAGCCTCGGGTGAAATCCCCAGAAGCAGTTAAGTCTCCAAAACGAGTGAAATCTCCAGAACCTTCTCACCCGAAAGCCGTATCACCCACAGAGACAAAACCAACACCAACAGAGAAAGTTCAGCACCTCCCAGTCTCTGCCCCACCAAAGATTACTCAGTTCCTGAAAGCAGAAGCTTCTAAAGAGATTGCAAAACTGACCTGTGTGGTTGAAAGCAGTGTATTAAGGGCAAAAGAGGTCACCTGGTATAAAGATGGCAAGAAACTGAAGGAAAATGGGCATTTCCAGTTTCATTATTCAGCAGATGGTACCTATGAGCTCAAAATCAATAACCTCACTGAATCTGATCAAGGAGAATATGTTTGTGAGATTTCTGGTGAAGGTGGAACGTCTAAAACCAACTTACAATTTATGGGGCAAGCCTTTAAGAGTATCCATGAGAAGGTATCAAAAATATCAGAAACTAAGAAATCAGATCAGAAAACCACTGAGTCAACAGTAACCAGAAAAACTGAACCAAAAGCTCCTGAACCAATTTCCTCAAAACCAGTAATTGTTACTGGGTTGCAGGATACAACTGTTTCTTCAGACAGTGTTGCTAAATTTGCAGTTAAGGCTACTGGAGAACCCCGGCCAACTGCCATCTGGACAAAAGATGGAAAGGCCATTACACAAGGAGGTAAATATAAACTCTCTGAAGACAAGGGAGGGTTCTTCTTAGAAATTCATAAGACTGATACTTCTGACAGTGGACTTTATACTTGTACAGTAAAAAATTCAGCTGGATCTGTGTCCTCTAGCTGCAAATTAACAATAAAAGCTATAAAAGATACTGAGGCACAGAAAGTCTCTACACAAAAGACTTCTGAAATTACACCTCAGAAGAAAGCTGTTGTCCAAGAGGAAATTTCCCAAAAAGCCCTAAGGTCTGAAGAAATTAAGATGTCAGAGGCAAAATCTCAAGAAAAGTTAGCCCTCAAAGAGGAAGCTTCAAAGGTTCTGATTTCTGAAGAAGTCAAGAAATCAGCAGCAACCTCCCTGGAAAAATCCATTGTCCATGAGGAAATCACTAAAACATCACAGGCATCAGAAGAAGTCAGAACTCATGCTGAGATTAAAGCATTTTCTACTCAGATGAGCATAAACGAAGGTCAAAGACTGGTTTTAAAAGCCAACATTGCTGGTGCCACTGATGTGAAATGGGTACTGAATGGCGTAGAGCTTACCAACTCTGAGGAGTACCGATATGGTGTCTCAGGCAGCGATCAGACCCTAACCATCAAGCAAGCCAGTCACAGAGATGAAGGAATCCTCACCTGCATAAGCAAAACCAAGGAAGGAATCGTCAAGTGTCAGTATGATTTGACACTGAGCAAAGAACTCTCAGATGCTCCAGCCTTCATCTCACAGCCTAGATCTCAAAATATTAATGAAGGACAAAATGTTCTCTTTACTTGTGAAATCAGTGGCGAGCCATCCCCTGAAATCGAATGGTTTAAAAACAACCTGCCAATTTCTATTTCTTCAAATGTCAGCATAAGCCGCTCCAGAAATGTATACTCCCTTGAAATCCGAAATGCATCAGTCAGCGACAGTGGAAAGTACACAATTAAGGCCAAAAATTTCCGTGGCCAGTGTTCAGCTACAGCTTCCTTAATGGTCCTTCCTCTAGTTGAAGAACCTTCCAGAGAGGTAGTATTGAGAACAAGTGGTGACACAAGCTTGCAAGGAAGCTTCTCGTCTCAGTCAGTCCAAATGTCTGCCTCCAAGCAGGAGGCCTCCTTCAGCAGTTTCAGCAGCAGCAGTGCTAGCAGCATGACTGAGATGAAATTTGCAAGCATGTCTGCCCAAAGCATGTCCTCCATGCAAGAGTCCTTTGTAGAAATGAGTTCCAGCAGCTTTATGGGAATATCTAATATGACACAACTGGAAAGCTCAACTAGTAAAATGCTTAAAGCAGGCATAAGAGGAATTCCGCCTAAAATTGAAGCTCTTCCATCTGATATCAGCATTGATGAAGGCAAAGTTCTAACAGTAGCCTGTGCTTTCACGGGTGAGCCTACCCCAGAAGTAACATGGTCCTGTGGTGGAAGAAAAATCCACAGTCAAGAACAGGGGAGGTTCCACATTGAAAACACAGATGACCTGACAACCCTGATCATCATGGACGTACAGAAACAAGATGGTGGACTTTATACCCTGAGTTTAGGGAATGAATTTGGATCTGACTCTGCCACTGTGAATATACATATTCGATCCATTTAA
>NEB 25683
ATGGCAGATGACGAAGACTATGAGGAGGTGGTGGAGTACTACACAGAAGAAGTGGTTTACGAAGAGGTGCCGGGAGAGACAATAACAAAAATTTATGAGACTACGACAACAAGGACATCTGACTATGAGCAATCAGAAACTTCCAAACCAGCTCTGGCACAGCCAGCACTGGCACAGCCAGCATCAGCAAAGCCGGTGGAGAGGAGGAAGGTCATCCGGAAGAAAGTGGATCCTTCAAAGTTCATGACCCCCTACATTGCACACAGTCAGAAAATGCAGGATCTTTTTAGCCCAAATAAATACAAGGAGAAGTTTGAGAAAACAAAAGGACAGCCATACGCCAGCACAACAGATACTCCAGAACTTCGCAGAATCAAAAAAGTACAAGATCAACTCAGTGAGGTTAAGTATCGAATGGATGGTGATGTTGCTAAGACTATATGTCACGTAGATGAAAAAGCAAAGGATATTGAACATGCAAAGAAAGTGTCGCAGCAAGTCAGTAAGGTTTTATACAAGCAGAACTGGGAAGACACCAAGGATAAGTACCTGCTTCCTCCTGATGCCCCTGAACTTGTCCAGGCCGTTAAGAACACCGCCATGTTCAGCAAGAAACTGTACACTGAAGACTGGGAAGCAGACAAAAGTTTGTTTTACCCCTATAATGATAGCCCGGAACTGAGGAGAGTTGCCCAGGCCCAGAAAGCTCTCAGTGATGTTGCCTACAAAAAAGGTCTCGCTGAACAGCAAGCTCAATTCACGCCTCTGGCTGATCCTCCAGATATAGAATTTGCCAAGAAAGTAACCAATCAAGTGAGCAAGCAAAAATACAAAGAAGACTATGAAAATAAAATCAAAGGCAAATGGAGTGAGACACCTTGCTTTGAAGTTGCAAATGCCAGAATGAATGCTGATAACATTAGCACAAGGAAATACCAGGAAGATTTTGAAAACATGAAAGACCAGATCTACTTCATGCAGACCGAAACACCAGAGTATAAAATGAATAAAAAAGCTGGTGTGGCAGCTAGCAAGGTAAAATACAAAGAAGACTATGAAAAGAATAAAGGAAAAGCAGATTATAATGTGCTTCCTGCTTCAGAGAACCCACAGCTTAGGCAGCTGAAGGCAGCAGGAGATGCCCTAAGTGACAAACTATACAAGGAAAACTATGAAAAGACAAAAGCAAAGAGCATAAATTACTGCGAGACCCCCAAATTCAAGCTCGATACTGTTCTGCAGAACTTCAGTAGTGATAAAAAATATAAAGATTCCTACTTAAAAGATATTTTGGGACATTATGTAGGCAGCTTCGAGGATCCATACCATTCACACTGCATGAAAGTCACAGCTCAAAACAGTGATAAAAACTACAAAGCAGAATACGAAGAAGACAGAGGCAAAGGCTTCTTCCCTCAGACCATAACTCAAGAATATGAAGCAATTAAGAAACTAGATCAGTGTAAAGACCACACCTACAAAGTCCATCCAGATAAGACAAAATTCACCCAAGTTACAGACTCTCCTGTTCTGCTACAAGCCCAAGTCAATTCCAAACAACTGAGTGACTTAAATTACAAAGCAAAACATGAAAGTGAAAAGTTCAAGTGCCATATCCCCCCTGATACTCCTGCTTTTATCCAGCACAAAGTCAATGCCTATAACTTGAGTGATAATCTTTATAAGCAAGACTGGGAGAAGAGCAAAGCCAAAAAGTTTGACATTAAAGTGGATGCCATTCCCCTGCTGGCAGCCAAAGCCAACACCAAGAACACCAGCGATGTGATGTACAAGAAAGACTATGAAAAAAACAAAGGGAAAATGATTGGAGTCCTCAGCATTAATGACGATCCCAAGATGCTGCACTCCTTGAAGGTGGCCAAAAACCAGAGTGATAGATTATACAAGGAAAACTATGAGAAGACAAAGGCAAAGAGTATGAATTACTGTGAGACCCCAAAATATCAACTTGATACTCAGCTGAAGAACTTCAGTGAGGCTAGATATAAAGACTTATATGTAAAGGATGTTTTGGGACATTATGTAGGCAGCATGGAGGACCCATATCACACACACTGCATGAAAGTTGCAGCTCAAAACAGTGATAAAAGTTACAAAGCAGAATATGAAGAAGATAAAGGAAAATGCTATTTCCCTCAGACAATAACACAAGAATATGAAGCAATCAAGAAGCTGGACCAGTGTAAAGATCATACCTACAAAGTTCATCCAGATAAGACCAAATTCACGGCAGTCACTGATTCTCCTGTACTGTTGCAAGCCCAGCTCAACACGAAACAGCTTAGTGATCTGAATTACAAAGCAAAACATGAAGGTGAGAAGTTCAAGTGCCATATACCAGCAGATGCTCCACAGTTTATCCAACACAGAGTCAATGCCTATAATCTGAGTGATAATGTTTATAAGCAAGACTGGGAGAAGAGCAAAGCCAAGAAGTTTGACATTAAAGTGGACGCCATTCCCCTGTTGGCAGCCAAAGCCAACACCAAGAACACCAGCGATGTGATGTACAAGAAAGACTATGAAAAGAGCAAAGGGAAAATGATTGGAGCCCTCAGCATTAATGACGATCCAAAGATGCTGCACTCCTTGAAGACAGCCAAAAACCAGAGTGATCGCGAATATCGAAAAGATTATGAAAAGTCAAAAACTATCTACACGGCACCTCTTGATATGCTCCAAGTCACTCAAGCTAAGAAATCTCAGGCAATTGCCAGCGACGTTGATTATAAGCACATCTTACACAGTTACAGCTACCCCCCTGATAGCATCAATGTGGACCTTGCCAAGAAGGCATATGCGCTGCAGAGCGATGTTGAATACAAAGCTGACTACAATAGCTGGATGAAAGGTTGTGGCTGGGTGCCTTTTGGGTCCTTAGAAATGGAAAAGGCAAAGCGAGCTTCAGACATCCTCAATGAGAAAAAATATCGCCAACATCCAGACACCCTCAAGTTTACCTCGATTGAAGATGCTCCAATTACAGTACAGTCTAAAATTAACCAGGCCCAGAGGAGTGATATCGCTTACAAAGCCAAAGGAGAGGAAATTATTCACAAATACAACCTGCCACCAGACCTGCCCCAGTTCATCCAGGCTAAAGTTAATGCCTACAATATCAGTGAGAATATGTACAAAGCAGACTTGAAAGACTTGAGCAAGAAGGGATATGACCTGAGAACTGATGCGATTCCCATCAGAGCTGCCAAAGCTGCCAGGCAGGCGGCGAGTGACGTTCAGTACAAAAAAGACTATGAAAAGGCTAAAGGGAAAATGGTTGGCTTCCAAAGTCTTCAAGATGACCCTAAACTGGTTCATTATATGAACGTGGCCAAGATACAATCAGATCGGGAGTATAAAAAAGACTATGAGAAGACAAAGTCCAAATACAACACGCCCCATGATATGTTCAATGTCGTGGCGGCTAAGAAAGCCCAGGATGTGGTCAGCAATGTCAACTATAAGCATTCTCTCCATCATTACACCTACTTGCCTGACGCCATGGACCTGGAGCTGTCTAAGAACATGATGCAGATACAGAGTGATAACGTCTACAAGGAAGACTACAACAACTGGATGAAAGGCATTGGCTGGATTCCTATTGGCAGTCTCGACGTCGAAAAAGTTAAAAAGGCCGGTGATGCTCTGAATGAAAAGAAGTACAGGCAACATCCAGACACCCTCAAATTTACCAGCATTGTGGACTCCCCAGTTATGGTCCAGGCAAAACAGAACACGAAGCAAGTCAGTGATATCTTATACAAGGCTAAAGGAGAAGATGTGAAACATAAATACACCATGAGTCCTGATCTTCCTCAGTTTCTCCAGGCCAAGTGCAATGCTTACAATATAAGTGACGTCTGTTATAAACGGGATTGGTATGACTTAATAGCCAAGGGCAACAATGTGCTGGGCGATGCTATTCCCATCACTGCAGCCAAGGCATCGAGAAACATTGCCAGTGATTATAAATACAAGGAAGCTTATGAGAAGTCAAAGGGAAAGCATGTGGGTTTCAGAAGCCTCCAGGATGATCCCAAGCTGGTCCACTATATGAATGTGGCAAAGCTGCAGTCTGATCGTGAATACAAGAAGAACTATGAGAACACCAAAACCAGCTACCATACCCCTGGGGACATGGTTAGCATCACAGCTGCAAAGATGGCCCAGGATGTCGCTACCAATGTCAACTACAAACAGCCATTGCATCATTACACATACCTACCTGACGCCATGAGTCTTGAGCATACGAGGAATGTCAATCAAATTCAGAGTGATAATGTGTATAAAGACGAGTATAACAGCTTCTTGAAGGGCATCGGATGGATCCCTATTGGTTCCCTGGAGGTGGAGAAGGTCAAGAAAGCAGGCGATGCATTAAATGAGAGGAAGTATCGACAGCACCCAGATACCGTCAAGTTCACAAGTGTGCCTGATTCCATGGGCATGGTGTTGGCTCAGCATAACACAAAGCAGCTAAGTGATTTGAACTACAAGGTAGAGGGAGAGAAACTGAAGCACAAGTATACTATTGACCCTGAATTGCCTCAGTTTATTCAAGCCAAAGTCAACGCCCTCAACATGAGTGATGCTCATTATAAAGCAGATTGGAAGAAAACCATTGCCAAGGGCTATGATTTGAGACCAGATGCCATCCCAATTGTTGCTGCAAAAAGTTCAAGGAATATTGCTAGTGATTGCAAATATAAGGAGGCCTACGAGAAAGCCAAAGGCAAGCAAGTTGGATTTCTCAGTCTTCAGGATGATCCTAAACTGGTTCACTACATGAATGTGGCCAAAATCCAGTCTGATCGTGAGTACAAAAAGGGCTATGAAGCCAGCAAGACCAAGTACCACACACCTCTGGATATGGTCAGTGTGACAGCTGCAAAGAAATCTCAGGAGGTTGCCACCAACGCCAACTACAGACAGTCATACCACCACTACACTCTCCTGCCCGATGCCTTGAATGTGGAGCACTCCAGGAATGCCATGCAGATTCAGAGTGATAATCTGTACAAATCTGACTTCACCAATTGGATGAAAGGGATCGGCTGGGTGCCCATAGAGTCCCTGGAGGTGGAGAAGGCAAAGAAAGCAGGAGAGATTCTTAGTGAGAAGAAGTATCGCCAGCACCCCGAGAAGCTGAAGTTCACTTACGCCATGGACACAATGGAACAGGCACTTAACAAGAGTAACAAACTGAACATGGACAAGAGGCTCTACACTGAAAAATGGAACAAGGACAAGACCACCATTCATGTCATGCCTGACACACCGGATATTTTACTCTCCAGAGTAAACCAAATCACCATGAGTGATAAACTGTACAAAGCTGGCTGGGAAGAGGAAAAGAAGAAAGGATATGACCTGAGGCCTGATGCCATTGCAATAAAGGCTGCAAGAGCCTCTAGAGACATTGCCAGTGATTACAAATACAAGAAAGCCTATGAACAAGCCAAAGGGAAACACATTGGCTTCCGGAGCCTGGAAGATGACCCCAAGCTGGTGCACTTCATGCAAGTGGCCAAGATGCAGTCAGACCGGGAATACAAGAAGGGATATGAGAAATCCAAGACCTCCTTCCACACCCCGGTGGACATGCTCAGTGTGGTGGCAGCCAAGAAGTCTCAGGAAGTGGCCACCAATGCCAACTACAGGAACGTGATCCATACCTACAACATGCTTCCTGATGCCATGAGCTTTGAATTGGCCAAAAATATGATGCAGATTCAAAGTGATAATCAGTACAAGGCTGACTATGCTGACTTCATGAAGGGCATTGGATGGCTCCCTCTGGGCTCCCTGGAAGCAGAGAAAAACAAGAAAGCCATGGAGATTATTAGTGAAAAGAAGTACCGCCAGCACCCAGACACTTTGAAGTATTCCACACTCATGGACTCGATGAACATGGTTTTGGCCCAGAATAATGCAAAAATTATGAACGAACATCTCTACAAACAAGCATGGGAGGCTGACAAAACCAAAGTCCACATCATGCCTGATATCCCCCAGATTATTTTGGCAAAGGCAAATGCAATTAATATGAGTGATAAACTCTACAAACTTTCCTTGGAAGAGTCTAAAAAGAAAGGCTATGATCTCAGACCTGATGCAATTCCTATCAAAGCTGCCAAGGCTTCCAGAGATATTGCAAGTGATTATAAATACAAGTACAATTATGAAAAAGGGAAGGGGAAAATGGTTGGTTTCCGCAGTCTCGAGGATGATCCCAAATTAGTCCATTCCATGCAAGTGGCTAAGATGCAATCTGATCGGGAGTACAAGAAAAACTATGAGAACACAAAGACCAGCTACCACACCCCTGCCGACATGCTCAGTGTCACGGCTGCAAAGGATGCCCAAGCCAACATCACCAACACTAACTACAAGCACCTGATTCACAAGTACATCCTCCTTCCAGATGCAATGAACATTGAGCTGACCAGGAATATGAATCGCATACAGAGTGATAATGAATATAAGCAAGATTACAATGAATGGTACAAAGGGCTTGGCTGGAGTCCAGCAGGTTCTCTGGAAGTGGAGAAGGCCAAGAAAGCAACTGAATATGCCAGTGATCAGAAATACCGCCAGCACCCGAGCAACTTCCAGTTTAAGAAGCTGACTGATTCCATGGACATGGTGCTTGCCAAGCAGAATGCACATACCATGAACAAGCATTTATACACCATTGATTGGAATAAAGATAAGACCAAGATTCATGTGATGCCTGATACACCAGATATTTTACAAGCCAAGCAGAATCAAACACTGTATAGTCAGAAACTCTATAAACTTGGATGGGAAGAAGCTTTGAAGAAAGGCTATGATCTCCCAGTTGATGCAATTTCTGTACAGCTAGCTAAAGCTTCAAGAGACATTGCTAGTGATTATAAATACAAACAAGGCTACCGAAAGCAACTTGGCCACCATGTTGGATTCCGGAGTCTGCAAGATGACCCAAAACTTGTGTTGTCCATGAATGTAGCCAAAATGCAGAGTGAAAGAGAATACAAGAAGGACTTTGAGAAGTGGAAAACTAAGTTCTCCAGCCCAGTGGACATGTTGGGAGTGGTACTGGCCAAGAAGTGTCAGGAGTTGGTTAGTGACGTGGACTACAAGAACTACCTGCATCAGTGGACATGTCTGCCTGATCAGAACGATGTTGTGCAAGCTAAGAAAGTTTATGAACTGCAAAGTGAGAATCTATATAAATCTGACCTTGAGTGGCTGAGAGGCATAGGATGGAGTCCCTTGGGTTCTTTAGAGGCAGAAAAGAACAAGCGGGCTTCGGAAATCATCAGTGAGAAGAAATATCGTCAGCCTCCAGACAGAAACAAGTTCACCAGCATTCCTGATGCCATGGATATAGTTCTGGCAAAGACAAATGCCAAAAATAGGAGTGATAGACTTTATAGAGAAGCTTGGGACAAAGACAAGACTCAGATCCACATCATGCCTGATACACCTGACATTGTTCTGGCTAAAGCAAACTTAATCAACACAAGTGATAAACTCTACCGAATGGGTTATGAGGAGCTGAAGAGAAAAGGTTACGATCTTCCTGTTGATGCCATACCAATCAAAGCAGCAAAAGCCTCCCGGGAAATTGCCAGTGAATACAAGTACAAGGAAGGCTTTCGCAAGCAGCTCGGCCACCACATTGGTGCCCGGAACATTGAAGATGACCCCAAGATGATGTGGTCCATGCATGTGGCCAAGATCCAGAGTGACAGGGAGTACAAGAAGGACTTTGAGAAGTGGAAGACCAAGTTCAGCAGCCCAGTGGACATGCTGGGGGTGGTGTTGGCCAAGAAGTGCCAGACCTTAGTCAGCGACGTGGACTACAAGAACTACCTGCACCAGTGGACATGCCTGCCCGACCAGAGCGATGTCATCCATGCTCGGCAGGCCTATGACCTCCAGAGCGATAATTTGTACAAGTCAGACCTTCAGTGGCTAAAAGGCATTGGCTGGATGACTAGTGGTTCTCTCGAGGATGAGAAAAATAAACGAGCCACCCAGATTTTGAGTGACCATGTTTACCGTCAGCACCCAGATCAATTTAAGTTTTCCAGCCTTATGGATTCCATACCAATGGTTTTGGCAAAAAACAATGCTATTACCATGAATCATCGCCTCTATACAGAAGCTTGGGATAAAGATAAAACCACTGTCCACATTATGCCAGATACCCCTGAAGTTTTATTAGCTAAACAAAACAAAGTAAATTACAGTGAGAAATTGTATAAGCTTGGCCTAGAAGAAGCCAAGAGGAAAGGTTATGACATGCGGGTAGATGCCATTCCTATCAAGGCAGCCAAGGCCTCCAGAGATATTGCAAGTGAATTCAAGTACAAAGAAGGCTATCGTAAGCAGCTCGGCCACCACATTGGTGCCCGAGCTATACGTGATGACCCCAAGATGATGTGGTCCATGCACGTGGCCAAGATCCAGAGTGACAGGGAGTACAAGAAGGACTTTGAGAAGTGGAAGACCAAGTTCAGCAGCCCAGTGGACATGCTGGGGGTGGTGCTGGCCAAGAAGTGCCAGACCTTAGTCAGCGATGTGGACTACAAGAACTACCTGCACCAGTGGACATGCCTGCCCGACCAGAGCGACGTCATCCATGCTCGGCAGGCCTATGACCTCCAGAGCGATAATATGTACAAGTCTGATCTCCAGTGGATGAGAGGCATTGGCTGGGTGTCCATTGGCTCTTTGGATGTGGAAAAATGCAAAAGGGCAACTGAAATTTTGAGTGATAAAATCTATCGCCAGCCTCCAGACAGATTCAAATTTACCAGTGTGACTGACTCTCTGGAACAAGTGTTGGCCAAAAATAATGCCATCACTATGAACAAGCGTTTATACACAGAAGCCTGGGACAAAGACAAGACTCAGATCCACATAATGCCAGACACACCAGAAATTATGTTGGCAAGAATGAACAAAATCAACTACAGTGAGAGTCTGTACAAACTTGCTAATGAAGAAGCAAAGAAGAAAGGCTATGACTTGCGAAGCGACGCCATCCCCATCGTGGCGGCCAAGGCCTCCAGGGACATCATCAGTGACTACAAATATAAAGATGGTTACTGCAAGCAACTTGGCCACCATATTGGAGCCCGGAACATTGAAGATGACCCCAAGATGATGTGGTCCATGCACGTAGCCAAGATCCAGAGTGACAGGGAGTACAAAAAGGACTTTGAGAAGTGGAAGACCAAGTTCAGCAGCCCAGTGGACATGCTGGGGGTGGTGCTGGCCAAGAAGTGCCAGACCTTAGTCAGTGACGTGGACTATAAGAACTACCTGCACGAGTGGACATGCCTGCCTGACCAGAGCGATGTCATCCATGCTCGGCAGGCCTATGACCTCCAGAGTGACAATATTTACAAGTCAGATCTCCAGTGGCTGAGAGGCATTGGCTGGGTCCCCATTGGGTCTATGGATGTGGTCAAGTGCAAGAGAGCTACCGAAATACTGAGTGATAACATCTACCGCCAGCCTCCGGACAAGCTGAAATTTACCAGTGTGACTGATTCTCTAGAGCAGGTGCTGGCCAAGAACAATGCTCTCAACATGAATAAGCGTTTATACACAGAGGCCTGGGACAAAGACAAGACTCAAATTCACATAATGCCTGATACACCAGAGATTATGTTGGCAAGGCAGAACAAAATCAACTACAGTGAGACTCTATACAAACTTGCCAATGAAGAAGCAAAAAAGAAAGGCTACGACTTGCGAAGTGACGCCATCCCCATCGTGGCTGCCAAGGCCTCCAGGGACGTTATCAGTGATTACAAATACAAAGATGGTTACCGCAAGCAGCTCGGCCACCACATTGGAGCCCGGAACATTGAAGATGACCCCAAGATGATGTGGTCCATGCATGTGGCCAAGATCCAGAGTGACAGGGAGTATAAGAAGGACTTTGAGAAGTGGAAGACCAAGTTCAGCAGCCCAGTGGACATGCTGGGAGTGGTGTTAGCCAAGAAGTGCCAGACCTTAGTCAGCGATGTGGACTACAAGAACTACCTGCACGAGTGGACGTGCCTGCCCGACCAGAATGATGTCATCCATGCTCGGCAGGCCTATGACCTCCAGAGCGATAACATTTACAAATCTGATCTCCAGTGGCTGAGAGGCATTGGCTGGGTCCCCATTGGGTCTATGGATGTGGTCAAGTGCAAGAGAGCTGCTGAAATACTGAGTGATAACATCTACCGCCAGCCTCCGGACAAGCTGAAATTTACCAGTGTGACTGACTCTCTAGAGCAGGTGCTGGCCAAGAACAATGCTCTCAATATGAACAAGCGCTTATACACAGAAGCCTGGGACAAAGACAAGACCCAAGTCCATATTATGCCTGATACACCTGAAATCATGTTGGCAAGACAAAATAAAATAAATTATAGTGAGAGCCTCTATCGTCAGGCCATGGAAGAAGCCAAGAAAGAAGGCTATGACTTGAGAAGTGATGCCATTCCCATTGTGGCTGCCAAGGCCTCTCGGGATATTGCCAGTGATTACAAATACAAAGAAGCATATCGTAAACAGTTGGGTCACCACATTGGCGCCCGAGCAGTACACGATGACCCCAAGATAATGTGGTCCCTCCACATTGCCAAAGTGCAGAGTGACCGTGAGTACAAGAAAGATTTTGAGAAATACAAGACAAGGTACAGCAGCCCAGTGGACATGCTTGGTATCGTTTTGGCCAAGAAGTGTCAGACCTTGGTCAGCGATGTGGACTATAAACATCCTCTGCATGAATGGATCTGCCTGCCCGACCAGAATGACATCATTCATGCACGGAAAGCCTATGACCTCCAGAGTGACAATTTGTATAAGTCAGACCTTGAATGGATGAAAGGCATTGGCTGGGTTCCGATTGATTCCTTGGAAGTTGTTAGGGCCAAGAGAGCTGGAGAATTACTTAGTGATACTATCTACCGTCAGCGTCCAGAAACGCTGAAATTTACCAGTATAACGGACACTCCGGAGCAGGTGCTGGCAAAAAACAATGCTTTAAACATGAATAAGCGCTTATATACTGAAGCCTGGGACAATGACAAGAAAACTATTCATGTCATGCCTGATACACCAGAAATCATGTTAGCCAAACTCAACCGAATAAACTACAGTGATAAACTCTATAAACTTGCTTTGGAAGAGTCCAAGAAGGAAGGCTATGACTTGCGTCTGGATGCCATTCCAATCCAAGCAGCCAAGGCTTCAAGAGATATTGCTAGTGATTACAAGTACAAGGAAGGCTACCGCAAACAGCTTGGCCACCATATTGGGGCCCGGAACATTAAGGATGACCCGAAGATGATGTGGTCCATCCATGTGGCCAAGATCCAGAGTGACAGGGAGTACAAGAAGGAGTTTGAGAAGTGGAAGACCAAGTTCAGCAGCCCAGTGGACATGCTGGGGGTGGTGCTGGCCAAGAAGTGTCAGATCCTTGTAAGCGACATAGACTACAAGCATCCCCTGCATGAATGGACCTGCCTGCCTGATCAGAATGACGTCATTCAGGCTCGGAAGGCCTATGACCTGCAGAGTGATGCTATTTACAAATCTGATCTTGAGTGGCTGAGAGGCATAGGATGGGTTCCCATTGGCTCTGTAGAGGTCGAGAAAGTGAAGAGAGCTGGAGAAATCCTGAGTGACAGGAAGTATCGCCAGCCTGCAGACCAGCTCAAATTCACATGCATTACCGACACTCCGGAAATTGTCCTAGCAAAGAATAATGCCCTGACAATGAGCAAGCATTTATACACAGAAGCTTGGGATGCTGACAAAACCTCCATCCACGTGATGCCAGACACCCCAGATATCCTGCTGGCCAAGAGTAATTCTGCCAATATCAGCCAAAAACTTTACACCAAGGGATGGGATGAATCAAAGATGAAGGACTATGATCTGAGAGCAGATGCTATTTCCATCAAAAGTGCCAAGGCCTCCAGGGACATCGCCAGTGACTACAAATACAAGGAAGCCTATGAGAAACAGAAAGGCCACCACATTGGAGCCCAGAGCATTGAAGATGATCCCAAGATTATGTGTGCCATACATGCAGGAAAAATTCAAAGTGAAAGGGAGTACAAGAAGGAATTCCAAAAGTGGAAAACCAAGTTCTCTAGCCCAGTGGACATGTTAAGCATCTTGCTGGCCAAGAAATGTCAGACTTTGGTCACTGACATTGATTATCGCAATTACCTGCATGAATGGACATGCATGCCGGATCAAAACGACATTATCCAAGCAAAAAAGGCCTATGACCTGCAGAGTGATAGTGTGTATAAGGCAGACCTGGAGTGGCTGCGTGGCATCGGCTGGATGCCAGAAGGCTCAGTGGAAATGAACAGAGTGAAGGTTGCTCAAGACCTCGTGAATGAAAGACTCTATAGGACACGTCCAGAAGCTTTGTCATTCACCAGCATTGTCGACACTCCAGAAGTTGTCTTGGCAAAAGCCAATTCTCTGCAAATAAGTGAGAAACTGTATCAGGAAGCCTGGAATAAAGATAAAAGCAACATCACCATTCCTTCTGATACTCCGGAGATGCTGCAGGCCCACATCAATGCCTTGCAAATCAGCAATAAACTCTACCAAAAAGACTGGAATGACGCCAAGCAGAAAGGCTATGACATAAGGGCAGATGCCATTGAAATCAAGCACGCCAAGGCCTCCAGAGAAATTGCCAGTGAGTACAAATACAAAGAAGGTTACCGTAAGCAACTGGGCCACCACATGGGTTTCCGCACCCTACAAGATGACCCCAAGTCAGTATGGGCTATACATGCTGCCAAGATCCAGAGTGACAGAGAATATAAGAAAGCTTATGAGAAGTCTAAAGGAATTCACAACACACCGTTGGACATGATGTCAATTGTTCAAGCCAAGAAATGCCAGGTCCTGGTTAGCGACATTGATTATCGCAATTATCTGCACCAGTGGACGTGTCTGCCAGATCAGAACGATGTGATCCAGGCCAAGAAAGCCTACGACCTGCAGAGCGATAACTTGTACAAGTCAGACCTGGAATGGCTGAAGGGTATTGGATGGCTGCCAGAGGGTTCTGTGGAAGTGATGAGAGTGAAGAATGCCCAGAATCTCTTGAATGAAAGGCTGTATCGTATAAAGCCTGAGGCCCTCAAATTCACCAGCATTGTTGACACCCCGGAAGTAATCCAGGCAAAGATCAATGCTGTACAGATCAGTGAGCCATTGTATCGCGATGCCTGGGAGAAAGAGAAGGCTAATGTGAACGTGCCAGCTGACACTCCCCTGATGCTGCAATCCAAAATCAATGCCCTGCAGATCAGCAATAAACGCTATCAGCAAGCTTGGGAAGATGTCAAGATGACTGGTTATGACCTGCGAGCAGATGCCATTGGGATCCAGCATGCCAAGGCTTCCAGGGATATTGCCAGTGACTATCTGTACAAAACTGCTTATGAGAAACAGAAAGGCCATTACATTGGCTGTCGCAGCGCCAAGGAAGACCCTAAACTGGTTTGGGCAGCAAATGTGTTGAAGATGCAGAATGACAGGCTGTACAAAAAGGCCTACAACGACCACAAAGCCAAGATCTCCATCCCTGTGGACATGGTGTCCATCAGCGCTGCCAAAGAAGGTCAGGCACTGGCAAGTGATGTGGACTATCGCCATTACCTGCACCACTGGTCTTGCTTTCCCGACCAGAATGATGTGATCCAAGCCAGGAAAGCCTACGACCTACAGAGCGACAGTGTGTATAAGGCAGACCTGGAGTGGCTGCGTGGCATCGGCTGGATGCCAGAAGGCTCAGTGGAAATGAACAGAGTGAAGGTTGCTCAAGACCTCGTGAATGAAAGACTCTATAGGACACGTCCAGAAGCTTTGTCATTCACCAGCATTGTCGACACTCCAGAAGTTGTCTTGGCAAAAGCCAATTCTCTGCAAATAAGTGAGAAACTGTATCAGGAAGCCTGGAATAAAGATAAAAGCAACATCACCATTCCTTCTGATACTCCGGAGATGCTGCAGGCCCACATCAATGCCTTGCAAATCAGCAATAAACTCTACCAAAAAGACTGGAATGACACCAAGCAGAAAGGCTATGACATAAGGGCAGATGCCATTGAAATCAAGCACGCCAAGGCCTCCAGAGAAATTGCCAGTGAGTACAAATACAAAGAAGGTTACCGTAAGCAACTGGGCCACCACATGGGTTTCCGCACCCTACAAGATGACCCCAAGTCAGTATGGGCTATACATGCTGCCAAGATCCAGAGTGACAGAGAATATAAGAAAGCTTATGAGAAGTCTAAAGGAATTCACAACACACCGTTGGACATGATGTCAATTGTTCAAGCCAAGAAATGCCAGGTCCTGGTTAGCGACATTGATTATCGCAATTATCTGCACCAGTGGACGTGTCTGCCAGATCAGAACGATGTGATCCAGGCCAAGAAAGCCTACGACCTGCAGAGCGATAACTTGTACAAGTCAGACCTGGAATGGCTGAAGGGTATTGGATGGTTGCCAGAGGGTTCTGTGGAAGTGATGAGAGTGAAGAATGCCCAGAATCTCTTGAATGAAAGGCTGTATCGTATAAAGCCTGAGGCCCTCAAATTCACCAGCATTGTTGACACCCCGGAAGTAATCCAGGCAAAGATCAATGCTGTACAGATCAGTGAGCCATTGTATCGCAATGCCTGGGAGAAAGAGAAGGCTAATGTGAACGTGCCAGCTGACACTCCCCTGATGCTGCAATCCAAAATCAATGCTCTGCAGATCAGCAATAAACGCTATCAGCAAGCTTGGGAAGATGTCAAGATGACTGGTTATGACCTGCGAGCAGATGCCATTGGGATCCAGCATGCCAAGGCTTCCAGGGATATTGCCAGTGATTATCTGTACAAAACTGCTTATGAGAAACAGAAAGGCCATTACATTGGCTGTCGCAGCGCCAAGGAAGACCCTAAACTGGTTTGGGCAGCAAATGTGTTGAAGATGCAGAATGACAGGCTGTACAAAAAGGCCTACAACGACCACAAAGCCAAGATCTCCATCCCTGTGGACATGGTGTCCATCAGCGCTGCCAAAGAAGGTCAGGCACTGGCAAGTGATGTGGACTATCGCCATTACCTGCACCACTGGTCTTGCTTTCCCGACCAGAATGATGTGATCCAAGCCAGGAAAGCCTACGACCTACAGAGCGACAGTGTGTATAAGGCAGACCTGGAGTGGCTGCGTGGCATCGGCTGGATGCCAGAAGGCTCAGTGGAAATGAACAGAGTGAAGGTTGCTCAAGACCTCGTGAATGAAAGACTCTATAGGACACGTCCAGAAGCTTTGTCATTCACCAGCATTGTCGACACTCCAGAAGTTGTCTTGGCAAAAGCCAATTCTCTGCAAATAAGTGAGAAACTGTATCAGGAAGCCTGGAATAAAGATAAAAGCAACATCACCATTCCTTCTGATACTCCGGAGATGCTGCAGGCCCACATCAATGCCTTGCAAATCAGCAATAAACTCTACCAAAAAGACTGGAATGACACCAAGCAGAAAGGCTATGACATAAGGGCAGATGCCATTGAAATCAAGCACGCCAAGGCCTCCAGAGAAATTGCCAGTGAGTACAAATACAAAGAAGGTTACCGTAAGCAACTGGGCCACCACATGGGTTTCCGCACCCTACAAGATGACCCCAAGTCAGTATGGGCTATACATGCTGCCAAGATCCAGAGTGACAGAGAATATAAGAAAGCTTATGAGAAGTCTAAAGGAATTCACAACACACCGTTGGACATGATGTCAATTGTTCAAGCCAAGAAATGCCAGGTCCTGGTTAGCGACATTGATTATCGCAATTATCTGCACCAGTGGACGTGTCTGCCAGATCAGAACGATGTGATCCAGGCCAAGAAAGCCTACGACCTGCAGAGCGATAACTTGTACAAGTCAGACCTGGAATGGCTGAAGGGTATTGGATGGTTGCCAGAGGGTTCTGTGGAAGTGATGAGAGTGAAGAATGCCCAGAATCTCTTGAATGAAAGGCTGTATCGTATAAAGCCTGAGGCCCTCAAATTCACCAGCATTGTTGACACCCCGGAAGTAATCCAGGCAAAGATCAATGCTGTACAGATCAGTGAGCCATTGTATCGCGATGCCTGGGAGAAAGAGAAGGCTAATGTGAACGTGCCAGCTGACACTCCCCTGATGCTGCAATCCAAAATCAATGCCCTGCAGATCAGCAATAAACGCTATCAGCAAGCTTGGGAAGATGTCAAGATGACTGGTTATGACCTGCGAGCAGATGCCATTGGGATCCAGCATGCCAAGGCTTCCAGGGATATTGCCAGTGACTATCTGTACAAAACTGCTTATGAGAAACAGAAAGGCCATTACATTGGCTGTCGCAGCGCCAAGGAAGACCCTAAACTGGTTTGGGCAGCAAATGTGTTGAAGATGCAGAATGACAGGCTGTACAAAAAGGCCTACAACGACCACAAAGCCAAGATCTCCATCCCTGTGGACATGGTGTCCATCAGCGCTGCCAAAGAAGGTCAGGCACTGGCAAGTGATGTGGACTATCGCCATTACCTGCACCGCTGGTCTTGCTTTCCCGACCAGAATGATGTGATCCAAGCCAGGAAAGCCTACGACCTACAGAGCGACGCCCTCTACAAGGCTGACTTGGAGTGGTTGCGTGGCATTGGCTGGATGCCCCAAGGGTCTCCTGAAGTGTTGAGAGTCAAAAACGCCCAGAATATCTTTTGTGACAGTGTCTATCGGACGCCTGTGGTGAACCTTAAGTACACAAGCATTGTTGACACACCTGAAGTGGTCCTTGCTAAATCAAATGCTGAAAATATTAGTATTCCAAAGTACAGAGAGGTTTGGGACAAGGATAAAACTTCAATACACATAATGCCAGATACTCCAGAAATTAATCTCGCTAGAGCAAATGCTCTTAATGTGAGCAATAAACTTTACCGTGAGGGCTGGGATGAAATGAAGGCGGGCTGTGATGTCCGGCTGGATGCCATCCCCATCCAGGCTGCCAAGGCCTCCAGGGAGATTGCCAGTGACTATAAATATAAGCTTGACCATGAGAAGCAGAAGGGACACTACGTGGGCACCCTCACAGCCAGGGATGACAACAAGATCCGCTGGGCCCTCATAGCTGACAAGCTCCAGAATGAACGAGAGTACCGGCTGGACTGGGCCAAATGGAAGGCCAAGATCCAGAGCCCTGTGGACATGCTTTCCATCCTGCACTCTAAAAATTCCCAGGCTCTGGTCAGTGACATGGATTACCGCAATTACCTGCACCAGTGGACCTGCATGCCCGACCAGAACGATGTGATTCAGGCCAAGAAGGCCTACGAACTGCAGAGCGATAATGTTTACAAGGCTGACTTGGAATGGTTGCGTGGAATTGGGTGGATGCCAAATGACTCCGTGTCCGTCAATCATGCCAAACATGCCGCGGACATCTTCAGTGAGAAAAAATATCGCACAAAAATAGAAACTCTCAACTTTACGCCTGTGGATGACAGAGTTGATTATGTGACAGCGAAACAAAGTGGCGAGATCCTCGATGATATTAAATACCGGAAAGACTGGAATGCCACCAAATCAAAGTACACCCTCACAGAAACCCCCCTGCTGCACACTGCCCAGGAGGCTGCTAGGATACTGGACCAGTATCTCTACAAGGAAGGCTGGGAGAGACAAAAAGCCACAGGTTACATTTTGCCTCCAGATGCTGTGCCATTTGTTCATGCCCATCACTGCAATGACGTTCAGAGTGAGCTGAAATACAAAGCTGAACATGTGAAGCAAAAAGGTCATTATGTTGGTGTCCCGACGATGAGAGATGATCCTAAGCTGGTTTGGTTTGAGCATGCAGGCCAGATTCAGAATGAGAGACTATACAAAGAGGACTATCACAAAACAAAGGCCAAAATCAATATACCTGCTGATATGGTGTCAGTCTTGGCCGCCAAGCAGGGGCAGACCCTTGTCAGTGATATTGATTATCGTAATTACTTGCACCAATGGATGTGTCATCCTGACCAGAACGATGTTATTCAGGCAAGAAAGGCCTATGACCTACAGAGTGATAATGTCTACAGAGCTGACCTGGAGTGGCTCCGAGGCATTGGCTGGATCCCACTGGATTCTGTGGACCATGTAAGGGTTACTAAGAACCAGGAAATGATGAGTCAGATCAAATATAAGAAAAATGCCCTTGAAAACTATCCTAACTTTAGAAGTGTGGTGGATCCTCCAGAGATTGTTTTAGCCAAGATTAATTCTGTCAATCAAAGTGATGTAAAATATAAAGAAACATTTAATAAAGCAAAGGGCAAATATACGTTTTCACCAGATACACCACATATCTCCCACTCCAAAGACATGGGAAAACTCTACAGTACTATACTGTATAAAGGGGCGTGGGAGGGCACCAAGGCCTATGGCTACACCCTGGATGAGCGCTACATTCCCATTGTTGGAGCCAAGCATGCTGATCTGGTGAACAGTGAGCTTAAATACAAAGAGACATATGAGAAGCAGAAAGGTCACTACCTGGCTGGAAAAGTGATCGGTGAATTCCCTGGTGTGGTTCACTGTCTGGATTTCCAAAAGATGAGGAGTGCGTTGAACTACAGAAAACATTATGAGGATACCAAAGCAAATGTTCATATCCCCAATGACATGATGAATCACGTGCTGGCTAAAAGGTGCCAGTACATCCTCAGTGACCTGGAGTATCGACACTATTTCCACCAGTGGACGTCTCTTCTGGAAGAACCCAATGTTATACGCGTCCGAAACGCCCAGGAGATCTTGAGTGATAATGTGTATAAAGATGACCTGAATTGGTTGAAAGGCATTGGTTGCTACGTTTGGGATACACCCCAAATCCTCCATGCCAAGAAATCATACGACCTTCAGAGTCAGCTACAATATACAGCAGCAGGTAAAGAAAATCTACAAAACTATAATCTGGTCACAGACACGCCCCTCTATGTGACTGCTGTTCAGAGTGGCATTAATGCCAGTGAGGTAAAATATAAAGAAAATTATCATCAGATTAAGGACAAATACACAACAGTTCTAGAAACAGTGGATTATGACAGAACCAGAAACCTGAAGAATCTTTACAGCAGTAACCTGTACAAGGAGGCCTGGGATAGAGTGAAAGCCACCAGCTACATCCTGCCTTCCAGCACCTTGTCCCTGACACACGCCAAGAACCAGAAGCATCTGGCCAGCCATATCAAATATCGGGAAGAATATGAAAAGTTCAAAGCTCTTTATACGTTACCAAGAAGTGTTGACGATGATCCGAACACAGCACGGTGCCTCCGAGTTGGCAAGCTTAACATCGATCGCCTGTACAGATCAGTTTATGAAAAGAACAAGATGAAAATCCACATCGTGCCCGACATGGTAGAGATGGTTACTGCCAAGGATTCCCAGAAGAAAGTCAGTGAGATTGATTACCGCCTGCGCCTCCACGAATGGATTTGCCACCCCGACTTGCAAGTCAATGATCACGTCAGGAAAGTCACAGATCAGATCAGCGATATTGTATACAAGGATGACCTCAACTGGCTGAAAGGCATTGGTTGCTACGTCTGGGACACTCCTGAAATCCTCCATGCCAAGCATGCTTATGATCTACGTGATGATATCAAGTATAAAGCTCACATGTTGAAAACAAGGAATGACTACAAGCTTGTCACAGATACACCAGTCTACGTGCAGGCTGTCAAAAGTGGGAAACAGCTAAGTGACGCTGTCTACCACTATGACTATGTGCACAGTGTCAGAGGCAAAGTGGCTCCAACTACCAAAACCGTGGATCTGGACCGGGCCCTTCATGCATACAAGCTCCAGAGTTCGAATCTATACAAAACCAGCCTGCGCACCCTGCCCACTGGATATAGACTTCCAGGTGACACTCCTCACTTCAAACACATCAAGGACACCCGTTACATGAGCAGTTATTTCAAGTACAAAGAAGCCTATGAACACACCAAGGCATATGGGTATACACTTGGCCCCAAAGATGTTCCATTTGTCCACGTCCGGAGAGTCAACAATGTTACCAGCGAGAGACTGTATCGGGAATTGTACCACAAACTGAAAGACAAGATCCATACAACTCCCGATACCCCTGAGATCCGCCAAGTCAAGAAGACACAAGAGGCTGTCAGTGAGTTGATCTACAAATCAGACTTCTTCAAGATGCAGGGCCACATGATCTCTCTGCCATACACACCCCAAGTGATCCATTGCCGCTATGTGGGAGACATCACCAGTGATATTAAATACAAAGAGGACTTGCAGGTCCTGAAGGGATTTGGCTGCTTCCTGTATGACACTCCTGACATGGTCCGCTCCCGGCACCTGCGGAAGCTCTGGTCTAATTACCTATACACTGATAAGGCAAGGAAGATGCGAGACAAATACAAAGTGGTGCTTGACACTCCAGAATACAGAAAAGTGCAAGAACTGAAGACACATCTGAGTGAGCTGGTCTACAGAGCTGCAGGCAAGAAGCAGAAGTCAATCTTTACTTCAGTTCCTGATACTCCTGATCTTTTAAGAGCCAAGCGAGGGCAGAAGCTTCAGAGTCAGTATCTGTATGTTGAACTTGCCACCAAAGAGAGACCCCATCATCACGCTGGAAACCAGACCACAGCCTTGAAGCATGCTAAAGACGTGAAGGACATGGTCAGTGAGAAAAAGTACAAGATTCAATATGAAAAGATGAAAGACAAGTACACTCCGGTTCCAGATACGCCAATCCTCATCAGAGCCAAGAGGGCTTACTGGAATGCCAGTGATCTACGCTACAAAGAAACATTTCAAAAGACCAAAGGGAAATACCACACGGTGAAAGATGCCCTAGACATTGTCTATCATCGCAAAGTCACAGATGACATCAGTAAAATAAAATACAAGGAGAACTACATGAGCCAGTTGGGTATCTGGAGGTCCATTCCTGATCGTCCAGAGCATTTCCACCACCGAGCAGTCACTGACACAGTCAGTGATGTAAAATATAAAGAAGACTTGACTTGGCTTAAAGGCATTGGTTGCTATGCCTATGATACCCCTGATTTCACTCTGGCTGAAAAGAACAAGACTCTCTACAGCAAGTATAAGTATAAAGAAGTATTTGAAAGGACAAAGTCAGATTTCAAGTATGTTGCCGACTCTCCGATCAATAGGCATTTCAAGTATGCAACTCAATTGATGAATGAGAAAAAATACAGAGCTGATTATGAGCAGCGGAAAGATAAATACCACCTGGTAGTCGATGAGCCTAGACATCTGCTGGCTAAGACCGCAGGCGACCAGATCAGTCAGAGAAAATATAAATCTAGTGCCAAGATGTTTCTGCAACATGGATGTAATGAAATTCTGCGTCCAGATATGTTGACTGCTCTCTACAATTCGCATATGTGGAGCCAGATCAAATACAGGAAAAACTATGAAAAATCAAAGGACAAATTTACCTCAATTGTGGATACTCCAGAACACCTGCGTACTACAAAAGTCAACAAACAAATCAGCGATATCCTTTATAAATTGGAATACAACAAGGCCAAACCCAGAGGCTACACCACAATCCACGACACACCCATGTTGCTGCATGTCCGCAAGGTTAAAGATGAAGTCAGTGATCTGAAATACAAAGAAGTATACCAAAGAAATAAATCCAACTGCACCATTGAGCCAGATGCTGTTCATATCAAAGCAGCCAAGGACGCCTACAAAGTCAACACCAATCTGGACTATAAGAAACAGTACGAAGCCAACAAAGCCCACTGGAAGTGGACTCCTGACCGACCGGACTTCCTCCAGGCTGCCAAGTCATCCCTGCAGCAAAGCGATTTTGAATATAAGCTGGACCGGGAGTTCCTCAAGGGTTGCAAGCTTTCTGTCACTGATGACAAAAACACGGTGCTCGCCCTCAGGAATACTTTAATAGAAAGTGATCTGAAATACAAAGAGAAACATGTCAAGGAAAGAGGAACCTGCCATGCCGTACCTGACACGCCTCAGATCCTGCTGGCGAAGACTGTCAGCAACCTGGTGTCTGAGAACAAGTACAAGGACCATGTCAAGAAGCACTTGGCACAGGGCTCATACACAACACTACCAGAGACCCGGGACACTGTTCACGTCAAGGAAGTGACCAAGCATGTCAGTGATACAAATTACAAAAAGAAGTTTGTCAAGGAGAAAGGAAAATCCAACTACTCCATCATGCTGGAGCCACCAGAGGTGAAACATGCTATGGAAGTGGCCAAGAAGCAAAGTGATGTCGCTTACAGAAAAGATGCCAAAGAGAACCTGCATTACACCACAGTGGCTGATCGACCAGACATCAAGAAGGCCACACAGGCAGCCAAACAGGCCAGTGAGGTGGAGTACAGAGCCAAGCACCGCAAGGAAGGCAGCCATGGCTTAAGCATGCTCGGTCGCCCAGACATAGAAATGGCCAAGAAGGCAGCCAAGCTGAGCAGCCAGGTTAAATACCGAGAAAATTTCGATAAAGAAAAGGGCAAGACACCAAAATACAATCCAAAAGACAGCCAGCTCTACAAAGTCATGAAAGATGCTAATAATCTTGCAAGTGAGGTTAAATACAAGGCTGACCTGAAGAAACTTCACAAACCCGTGACTGACATGAAGGAGTCTCTGATCATGAATCATGTCCTGAATACAAGCCAACTTGCCAGTTCTTACCAGTACAAGAAGAAGTATGAGAAGAGTAAAGGCCACTACCACACCATACCCGATAATCTGGAGCAGCTTCACCTAAAAGAGGCCACAGAATTACAGAGTATAGTGAAATACAAAGAAAAGTATGAAAAGGAACGAGGAAAACCCATGCTGGACTTTGAAACACCAACGTACATCACTGCCAAAGAGTCTCAGCAGATGCAGAGTGGGAAAGAATATAGGAAAGATTATGAAGAGTCCATTAAAGGCAGAAACCTGACTGGCCTGGAGGTCACGCCAGCTTTGTTACATGTCAAATATGCAACTAAAATAGCAAGCGAGAAAGAGTACAGGAAAGATCTAGAGGAAAGCATCCGTGGGAAGGGCCTCACTGAAATGGAAGATACACCTGACATGCTAAGAGCAAAGAATGCCACTCAAATCCTCAATGAGAAAGAATATAAGCGAGACCTGGAACTGGAAGTCAAAGGAAGAGGCCTGAATGCCATGGCCAATGAAACTCCGGATTTTATGAGGGCCAGGAATGCTACTGATATTGCCAGTCAGATTAAGTATAAGCAATCAGCAGAAATGGAGAAAGCCAATTTCACTTCTGTGGTTGATACTCCAGAGATCATTCATGCCCAACAAGTCAAGAATCTTTCAAGCCAGAAAAAGTACAAGGAAGATGCTGAGAAGTCCATGTCGTATTATGAGACTGTTTTGGACACCCCAGAGATACAGAGAGTCCGGGAGAACCAAAAGAACTTCAGCCTTCTCCAATACCAGTGTGACCTTAAAAACAGTAAAGGAAAAATTACAGTTGTTCAAGACACGCCAGAAATACTGCGTGTAAAAGAAAATCAGAAGAATTTCAGCTCGGTTTTATATAAAGAGGATGTCTCACCAGGAACGGCTATCGGAAAGACACCTGAGATGATGAGAGTGAAACAAACACAGGACCACATTAGCTCGGTGAAGTATAAGGAAGCAATAGGACAAGGAACTCCAATCCCTGACCTGCCTGAAGTGAAACGTGTGAAGGAGACGCAGAAGCACATTAGCTCGGTTATGTACAAAGAAAACTTGGGAACAGGCATTCCAACCACTGTGACTCCAGAGATTGAGAGAGTCAAACGCAATCAAGAGAACTTTAGCTCGGTTTTGTACAAAGAAAATTTGGGGAAAGGAATCCCAACACCTATCACTCCAGAGATGGAGAGAGTCAAACGCAATCAAGAGAACTTTAGCTCGATATTGTACAAAGAGAACTTGAGCAAGGGGACTCCCCTACCTGTCACTCCTGAGATGGAGCGAGTCAAACTCAATCAAGAAAACTTTAGCTCGGTGTTGTATAAAGAAAACGTTGGAAAAGGGATTCCAATCCCCATCACTCCAGAGATGGAGAGAGTCAAACACAATCAAGAAAACTTTAGTTCGGTGCTATACAAAGAAAACCTGGGGACAGGAATTCCAATCCCCATCACTCCTGAGATGCAGAGAGTCAAACACAATCAAGAAAACCTTAGCTCGGTGTTATACAAAGAAAACATGGGCAAGGGAACCCCTTTACCTGTCACTCCCGAGATGGAAAGAGTCAAACACAATCAAGAAAATATTAGCTCGGTGTTATACAAAGAAAACATGGGCAAGGGAACCCCTCTACCTGTCACTCCTGAGATGGAGAGAGTCAAACACAATCAAGAAAATATTAGCTCGGTGTTATACAAAGAAAACATGGGCAAGGGAACTCCTTTAGCTGTCACTCCCGAGATGGAGCGAGTCAAACACAATCAAGAAAATATTAGCTCGGTTTTGTACAAAGAAAATGTGGGGAAAGCCACCGCAACCCCTGTCACTCCTGAGATGCAGAGAGTCAAACGCAATCAAGAAAACATTAGCTCGGTGTTATACAAAGAGAACCTGGGGAAAGCAACCCCCACACCCTTTACTCCTGAGATGGAAAGAGTGAAACGCAATCAAGAAAACTTTAGCTCGGTATTGTACAAAGAGAACATGAGAAAAGCAACTCCGACACCTGTTACTCCAGAGATGGAGAGAGCTAAGCGCAACCAAGAAAACATTAGCTCGGTTCTTTATTCTGATAGTTTCCGGAAACAAATACAAGGCAAAGCTGCCTATGTATTGGATACCCCCGAGATGAGACGGGTGAGGGAGACCCAACGGCACATCTCAACGGTGAAATATCATGAAGACTTTGAGAAACACAAGGGTTGCTTCACACCAGTGGTGACAGATCCTATCACTGAACGAGTAAAGAAGAACATGCAGGACTTCAGTGACATTAACTACCGAGGTATTCAGAGGAAAGTGGTAGAAATGGAACAAAAACGGAATGACCAAGATCAGGAGACTATTACAGGTTTACGTGTCTGGCGTACTAATCCTGGTTCGGTTTTTGACTATGATCCAGCAGAAGACAACATCCAGTCCCGAAGCTTACACATGATTAATGTCCAAGCTCAGCGCCGGAGCCGGGAGCAGTCACGATCTGCCAGTGCACTAAGCATCAGTGGGGGTGAGGAGAAGTCTGAGCATTCAGAAGCACCAGACCACCACCTTTCGACTTACAGCGACGGGGGTGTCTTTGCAGTCTCAACAGCTTACAAACATGCAAAAACCACAGAGCTCCCACAACAACGATCATCTTCAGTTGCTACCCAACAGACAACGGTATCTTCCATCCCATCTCATCCATCTACTGCTGGAAAAATCTTCCGTGCCATGTATGACTATATGGCTGCTGATGCAGATGAGGTGTCCTTCAAGGATGGAGATGCCATCATAAATGTTCAAGCAATTGATGAAGGCTGGATGTATGGCACTGTGCAGAGGACTGGCAGGACCGGAATGCTCCCAGCCAACTACGTTGAAGCTATTTAG
>FLNC 8178
ATGATGAACAACAGCGGCTACTCAGACGCCGGCCTCGGCCTGGGCGATGAGACAGACGAGATGCCGTCCACGGAGAAGGACCTGGCGGAGGACGCGCCGTGGAAGAAGATCCAGCAGAACACATTCACGCGCTGGTGCAATGAGCACCTCAAGTGCGTGGGCAAGCGCCTGACCGACCTGCAGCGCGACCTCAGCGACGGGCTCCGGCTCATCGCGCTGCTCGAGGTGCTCAGCCAGAAGCGCATGTACCGCAAGTTCCATCCGCGCCCCAACTTCCGCCAAATGAAGCTGGAGAACGTGTCCGTGGCCCTCGAGTTCCTCGAGCGCGAGCACATCAAGCTCGTGTCCATAGACAGCAAGGCCATCGTGGATGGGAACCTGAAGCTGATCCTGGGCCTGATCTGGACGCTGATCCTGCACTACTCCATCTCCATGCCCATGTGGGAGGATGAAGATGATGAGGATGCCCGCAAACAGACGCCCAAGCAGCGGCTGCTTGGCTGGATCCAGAACAAGGTGCCCCAGCTGCCCATCACCAACTTCAACCGTGACTGGCAGGACGGCAAAGCTCTGGGCGCCCTGGTGGACAACTGCGCCCCCGGTCTCTGCCCCGACTGGGAGGCCTGGGACCCCAACCAGCCCGTGGAGAACGCCCGGGAGGCCATGCAGCAGGCCGACGACTGGCTTGGGGTGCCCCAGGTCATTGCCCCTGAGGAGATTGTGGACCCCAACGTGGATGAGCATTCTGTTATGACCTACCTGTCCCAGTTCCCCAAGGCCAAGCTCAAACCTGGTGCCCCTGTTCGATCCAAGCAGCTGAACCCCAAGAAAGCCATCGCCTATGGGCCTGGCATCGAGCCACAGGGCAACACCGTGCTGCAGCCTGCCCACTTCACCGTGCAGACGGTGGACGCGGGCGTGGGCGAGGTGCTGGTCTACATCGAGGACCCTGAAGGCCACACCGAGGAGGCTAAGGTGGTTCCCAACAATGACAAGGATCGCACCTATGCTGTCTCCTATGTGCCCAAGGTCGCTGGGTTACACAAGGTGACCGTGCTCTTTGCTGGCCAGAACATTGAACGCAGTCCCTTTGAGGTGAACGTGGGCATGGCCCTGGGAGATGCCAACAAGGTGTCAGCCCGTGGCCCTGGCCTGGAACCTGTGGGCAATGTGGCCAACAAACCCACCTACTTTGACATCTACACTGCGGGGGCCGGCACTGGCGATGTTGCTGTGGTGATCGTGGACCCACAGGGCCGGCGGGACACAGTGGAGGTGGCCCTGGAGGACAAGGGTGACAGCACGTTCCGCTGCACATACAGACCTGCCATGGAGGGGCCACATACCGTGCATGTGGCCTTTGCGGGTGCCCCCATCACCCGCAGTCCCTTCCCTGTCCATGTGTCGGAAGCCTGTAACCCCAACGCCTGCCGCGCCTCTGGGCGAGGCCTGCAGCCCAAGGGTGTTCGCGTGAAAGAGGTGGCTGACTTCAAGGTGTTTACCAAGGGTGCCGGCAGCGGGGAGCTCAAGGTCACGGTCAAGGGGCCAAAGGGCACAGAGGAGCCAGTGAAGGTGCGGGAGGCTGGGGATGGTGTGTTCGAGTGCGAGTACTACCCGGTGGTGCCTGGGAAGTATGTGGTGACCATCACGTGGGGCGGCTACGCCATCCCTCGCAGCCCCTTTGAGGTACAGGTGAGCCCAGAGGCAGGAGTGCAAAAGGTCCGGGCCTGGGGTCCTGGTTTGGAGACTGGCCAGGTGGGCAAGTCAGCCGATTTTGTGGTGGAAGCCATTGGCACCGAGGTGGGGACACTGGGCTTCTCCATCGAGGGGCCCTCACAAGCCAAGATCGAATGTGACGACAAGGGGGATGGCTCCTGCGATGTGCGGTACTGGCCCACGGAGCCTGGGGAGTACGCTGTGCACGTCATCTGTGACGATGAGGACATCCGAGACTCACCCTTCATTGCCCACATCCTGCCCGCCCCACCTGACTGCTTCCCAGATAAGGTGAAGGCCTTTGGGCCTGGCCTGGAGCCTACCGGCTGCATCGTGGACAAGCCCGCTGAGTTCACCATTGATGCTCGTGCAGCTGGCAAGGGAGACCTGAAGCTCTATGCCCAGGACGCCGACGGCTGTCCCATCGACATCAAGGTGATCCCCAACGGCGACGGCACCTTCCGCTGCTCCTACGTGCCCACCAAGCCCATTAAGCACACCATCATCATCTCCTGGGGAGGCGTAAACGTGCCCAAGAGCCCCTTCCGGGTGAACGTGGGCGAGGGCAGCCACCCCGAGCGGGTAAAGGTGTACGGCCCCGGAGTGGAGAAGACAGGCCTCAAGGCCAATGAGCCCACCTACTTCACGGTGGACTGCAGCGAGGCGGGGCAAGGCGACGTGAGCATCGGCATCAAGTGCGCCCCAGGCGTGGTGGGCCCTGCAGAGGCTGACATTGACTTCGACATCATCAAGAATGACAACGACACCTTCACCGTCAAGTACACGCCACCAGGGGCGGGCCGCTACACCATCATGGTGCTGTTTGCCAACCAGGAGATCCCCGCCAGCCCCTTCCACATCAAGGTGGACCCATCCCACGATGCCAGCAAAGTCAAGGCCGAGGGCCCTGGGCTGAATCGCACAGGTGTGGAAGTCGGGAAGCCCACCCACTTCACGGTGCTGACCAAGGGAGCCGGCAAGGCCAAGCTGGATGTGCAGTTTGCAGGGACAGCCAAGGGCGAGGTTGTGCGGGACTTTGAGATCATAGACAACCATGACTACTCCTACACTGTCAAGTACACCGCTGTCCAGCAGGGCAACATGGCAGTGACAGTGACTTATGGCGGGGACCCTGTCCCCAAGAGCCCCTTTGTGGTGAATGTGGCACCCCCGCTGGACCTCAGCAAAATCAAAGTTCAGGGCCTTAATAGCAAGGTGGCTGTGGGACAGGAACAAGCATTCTCTGTGAACACACGAGGGGCTGGCGGTCAGGGCCAACTGGATGTGCGGATGACTTCGCCCTCTCGCCGGCCCATCCCCTGCAAGCTGGAGCCAGGCGGTGGAGCGGAAGCCCAGGCTGTGCGCTACATGCCCCCGGAGGAGGGGCCCTACAAGGTGGATATCACCTACGATGGTCACCCGGTGCCTGGCAGCCCGTTTGCTGTGGAGGGTGTCCTGCCCCCTGATCCCTCCAAGGTCTGTGCTTATGGCCCGGGTCTCAAGGGTGGACTGGTAGGCACCCCCGCGCCATTCTCCATCGACACCAAGGGGGCTGGCACAGGTGGCCTGGGGCTGACCGTAGAGGGCCCCTGCGAGGCCAAGATCGAGTGCCAGGACAATGGTGATGGCTCATGTGCTGTCAGCTACCTGCCCACGGAGCCTGGCGAGTACACCATCAACATCCTGTTTGCTGAGGCCCACATCCCTGGCTCGCCCTTCAAAGCCACCATTCGGCCTGTGTTTGACCCGAGCAAGGTGCGGGCCAGTGGACCGGGCCTGGAGCGCGGCAAGGTCGGTGAGGCAGCCACCTTCACTGTGGACTGCTCAGAGGCAGGCGAGGCGGAGCTGACCATTGAGATCCTGTCGGATGCCGGGGTCAAGGCCGAGGTGCTGATCCACAACAACGCGGATGGCACCTACCACATCACCTACAGCCCTGCCTTCCCTGGCACCTACACCATTACCATCAAGTATGGCGGGCATCCCGTGCCCAAATTCCCCACCCGTGTCCATGTGCAGCCTGCGGTCGATACCAGTGGCGTCAAGGTCTCAGGGCCTGGTGTTGAGCCACACGGTGTCCTGCGGGAGGTGACCACTGAGTTCACTGTGGATGCAAGATCCCTAACAGCCACAGGCGGCAACCACGTGACGGCTCGTGTGCTCAACCCCTCGGGGGCCAAGACAGACACCTATGTGACAGACAATGGGGACGGCACCTACCGAGTGCAGTACACCGCCTACGAGGAGGGCGTGCATCTGGTGGAGGTCCTGTATGATGAGGTCGCTGTGCCCAAGAGCCCCTTCCGAGTGGGCGTGACCGAGGGCTGTGATCCCACCCGCGTCCGAGCCTTCGGGCCAGGCCTGGAGGGTGGCTTGGTCAACAAGGCCAACCGATTCACTGTGGAGACCAGGGGAGCGGGCACCGGGGGCCTTGGCCTAGCCATCGAGGGTCCCTCGGAAGCCAAGATGTCCTGCAAGGACAACAAGGATGGTAGCTGCACCGTGGAGTACATCCCCTTCACTCCTGGAGACTATGACGTCAACATCACCTTCGGGGGGCGGCCCATCCCAGGGAGCCCGTTCCGCGTGCCAGTGAAGGATGTGGTGGACCCTGGGAAGGTGAAGTGCTCAGGGCCAGGGCTGGGGGCTGGTGTCAGGGCCCGGGTTCCTCAGACCTTCACAGTGGATTGCAGTCAAGCTGGCCGGGCGCCCCTGCAGGTGGCTGTGCTGGGCCCCACAGGTGTGGCCGAGCCTGTGGAGGTGCGGGACAATGGAGATGGCACCCACACTGTCCACTACACCCCAGCCACTGACGGGCCCTACACGGTAGCCGTCAAGTATGCTGACCAGGAGGTGCCACGCAGCCCCTTCAAGATCAAGGTCCTCCCAGCTCATGATGCCAGCAAGGTGCGGGCCAGCGGCCCAGGCCTCAACGCCTCTGGCATCCCTGCCAGCCTGCCTGTGGAGTTCACCATCGACGCACGGGACGCGGGCGAGGGGTTGCTCACTGTCCAGATCTTGGACCCCGAGGGTAAGCCCAAGAAGGCCAACATCCGGGACAATGGGGATGGCACGTACACTGTGTCCTACCTGCCGGACATGAGTGGCCGGTACACCATCACCATCAAGTATGGCGGTGATGAGATCCCCTACTCGCCCTTCCGCATCCATGCTCTGCCCACTGGGGATGCCAGCAAGTGCCTCGTCACAGTGTCCATTGGAGGCCATGGCCTGGGTGCCTGCCTGGGCCCTCGAATCCAGATTGGGCAGGAGACGGTGATCACGGTGGATGCCAAGGCAGCCGGTGAGGGGAAGGTGACATGCACGGTGTCCACGCCGGATGGGGCAGAGCTCGATGTGGATGTGGTTGAGAACCATGACGGTACCTTTGACATCTACTACACAGCGCCCGAGCCGGGCAAGTACGTCATCACCATCCGCTTCGGGGGTGAGCACATCCCCAACAGCCCCTTCCACGTGCTGGCGTGTGACCCCCTGCCGCACGAGGAGGAGCCCTCTGAAGTGCCACAGCTGCGCCAGCCCTACGCTCCTCCCCGGCCCGGCGCCCGCCCCACACACTGGGCCACAGAGGAGCCAGTGGTGCCTGTGGAGCCAATGGAGTCCATGCTGAGGCCCTTCAACCTGGTCATCCCCTTCGCGGTGCAGAAAGGGGAGCTCACAGGAGAGGTGCGGATGCCCTCGGGGAAGACGGCACGGCCCAACATCACCGACAACAAGGACGGCACCATCACGGTGAGGTATGCACCCACTGAGAAAGGCCTGCACCAGATGGGGATCAAGTATGACGGCAACCACATCCCTGGGAGCCCCTTACAGTTCTATGTGGATGCCATCAACAGCCGCCATGTCAGTGCCTATGGGCCAGGCCTGAGCCATGGCATGGTCAACAAGCCAGCCACCTTCACTATTGTCACCAAAGATGCTGGAGAAGGGGGTCTGTCACTGGCCGTGGAGGGCCCATCCAAGGCAGAGATCACCTGTAAGGACAACAAGGATGGCACCTGCACCGTGTCCTATCTGCCGACTGCGCCTGGAGACTACAGCATCATCGTGCGCTTCGATGACAAGCACATCCCGGGGAGCCCCTTCACAGCCAAGATCACAGGTGATGACTCCATGAGGACCTCACAGCTGAATGTGGGCACCTCCACGGACGTGTCACTGAAGATCACCGAGAGTGATCTGAGCCAGCTGACCGCCAGCATCCGTGCCCCCTCGGGCAACGAGGAGCCCTGCCTGCTGAAGCGCCTGCCCAACCGGCACATTGGGATCTCCTTCACCCCCAAGGAGGTCGGGGAGCACGTGGTGAGCGTGCGCAAGAGTGGCAAGCATGTCACCAACAGCCCCTTCAAGATCCTGGTGGGGCCATCTGAGATCGGGGACGCCAGCAAGGTGCGGGTCTGGGGCAAGGGGCTTTCCGAGGGACACACATTCCAGGTGGCAGAGTTCATCGTGGACACTCGCAATGCAGGTTATGGGGGCTTGGGGCTGAGTATTGAAGGCCCAAGCAAGGTGGACATCAACTGTGAGGACATGGAGGACGGGACATGCAAAGTCACCTACTGCCCCACCGAGCCCGGCACCTACATCATCAACATCAAGTTTGCTGACAAGCACGTGCCTGGAAGCCCCTTCACTGTGAAGGTGACCGGCGAGGGCCGCATGAAGGAGAGCATCACCCGGCGGAGACAGGCACCTTCCATCGCCACCATCGGCAGCACCTGTGACCTCAACCTCAAGATCCCAGGAAACTGGTTCCAGATGGTGTCTGCCCAGGAGCGCCTGACACGCACCTTCACACGCAGCAGCCACACCTACACCCGCACGGAGCGCACGGAGATCAGCAAGACGCGGGGCGGGGAGACAAAGCGCGAGGTGCGGGTGGAGGAGTCCACCCAGGTCGGCGGGGACCCCTTCCCTGCTGTGTTTGGGGACTTCCTGGGCCGGGAGCGCCTGGGATCCTTCGGCAGCATCACCCGGCAGCAGGAGGGTGAGGCCAGCTCTCAGGACATGACTGCACAGGTGACCAGCCCATCGGGCAAGGTGGAAGCCGCAGAGATCGTCGAGGGCGAGGACAGCGCCTACAGCGTGCGCTTTGTGCCCCAGGAAATGGGGCCCCATACGGTCGCTGTCAAGTACCGTGGCCAGCACGTGCCCGGCAGCCCCTTTCAGTTCACTGTGGGGCCGCTGGGTGAAGGTGGTGCCCACAAGGTGCGGGCCGGAGGCACAGGGCTGGAGCGAGGTGTGGCCGGCGTGCCAGCCGAGTTCAGCATCTGGACCCGGGAGGCTGGCGCTGGGGGCCTGTCCATTGCTGTGGAGGGTCCTAGCAAAGCGGAGATTGCATTTGAGGATCGCAAAGATGGCTCCTGCGGCGTCTCCTATGTCGTCCAGGAACCAGGTGACTATGAGGTCTCCATCAAGTTCAATGATGAGCACATCCCAGACAGCCCCTTTGTGGTGCCTGTGGCCTCCCTCTCGGATGACGCTCGCCGTCTCACTGTCACCAGCCTCCAGGAGACGGGGCTCAAGGTGAACCAGCCAGCGTCCTTTGCCGTGCAGCTGAACGGTGCCCGGGGCGTGATTGATGCCCGGGTGCACACACCCTCGGGGGCTGTGGAGGAGTGCTACGTCTCTGAGCTGGACAGTGACAAGCACACCATCCGCTTCATCCCCCACGAGAATGGCGTCCACTCCATCGATGTCAAGTTCAACGGTGCCCACATCCCTGGAAGTCCCTTCAAGATCCGCGTTGGGGAGCAGAGCCAGGCTGGGGACCCAGGCTTGGTGTCAGCCTACGGTCCTGGGCTCGAGGGAGGCACTACCGGTGTGTCATCAGAGTTCATCGTGAACACCCTGAATGCCGGCTCGGGGGCCTTGTCTGTCACCATTGATGGCCCCTCCAAGGTGCAGCTGGACTGTCGGGAGTGTCCTGAGGGCCATGTGGTCACTTATACTCCCATGGCCCCTGGCAACTACCTCATTGCCATCAAGTACGGTGGCCCCCAGCACATCGTGGGCAGCCCCTTCAAGGCCAAGGTCACTGGTCCGAGGCTGTCCGGAGGCCACAGCCTTCACGAAACATCCACGGTTCTGGTGGAGACTGTGACCAAGTCCTCCTCAAGCCGGGGCTCCAGCTACAGCTCCATCCCCAAGTTCTCCTCAGATGCCAGCAAGGTGGTGACTCGGGGCCCTGGGCTGTCCCAGGCCTTCGTGGGCCAGAAGAACTCCTTCACCGTGGACTGCAGCAAAGCAGGCACCAACATGATGATGGTGGGCGTGCACGGCCCCAAGACCCCCTGTGAGGAGGTGTACGTGAAGCACATGGGGAACCGGGTGTACAATGTCACCTACACTGTCAAGGAGAAAGGGGACTACATCCTCATTGTCAAGTGGGGTGACGAAAGTGTCCCTGGAAGCCCCTTCAAAGTCAAGGTCCCTTGA
>TPM3 858
ATGATGGAGGCCATCAAGAAAAAGATGCAGATGCTGAAGTTAGACAAGGAGAATGCTCTGGATCGGGCAGAGCAAGCTGAAGCTGAGCAGAAGCAGGCAGAAGAAAGAAGTAAACAGCTGGAGGATGAGCTGGCAGCCATGCAGAAGAAGCTGAAAGGGACAGAGGATGAGCTGGACAAGTATTCTGAAGCTTTGAAGGATGCCCAGGAGAAGCTGGAACTGGCAGAGAAGAAGGCTGCTGATGCTGAGGCTGAGGTGGCCTCCTTGAACCGTAGGATCCAGCTGGTTGAAGAAGAGCTGGACCGTGCTCAGGAGCGCCTGGCCACTGCCCTGCAAAAGCTGGAAGAAGCTGAAAAAGCTGCTGATGAGAGTGAGAGAGGTATGAAGGTTATTGAAAACCGGGCCTTAAAAGATGAAGAAAAGATGGAACTCCAGGAAATCCAACTCAAAGAAGCTAAGCACATTGCAGAAGAGGCAGATAGGAAGTATGAAGAGGTGGCTCGTAAGTTGGTGATCATTGAAGGAGACTTGGAACGCACAGAGGAACGAGCTGAGCTGGCAGAGTCCCGTTGCCGAGAGATGGATGAGCAGATTAGACTGATGGACCAGAACCTGAAGTGTCTGAGTGCTGCTGAAGAAAAGTACTCTCAAAAAGAAGATAAATATGAGGAAGAAATCAAGATTCTTACTGATAAACTCAAGGAGGCAGAGACCCGTGCTGAGTTTGCTGAGAGATCGGTAGCCAAGCTGGAAAAGACAATTGATGACCTGGAAGATGAGCTCTATGCCCAGAAACTGAAGTACAAGGCCATTAGCGAGGAGCTGGACCACGCCCTCAATGACATGACCTCTATATAA
>TNNI1 564
ATGCCGGAAGTCGAGAGAAAACCCAAGATCACTGCCTCCCGCAAACTCTTGCTGAAGAGCCTGATGCTGGCCAAGGCCAAGGAATGCTGGGAGCAGGAGCACGAGGAGCGCGAGGCTGAGAAGGTGCGCTACCTGGCAGAGCGCATCCCCACGCTGCAGACCCGTGGCCTGTCCCTCAGTGCCCTGCAGGACCTGTGCCGGGAGCTGCACGCCAAGGTGGAGGTGGTGGATGAGGAGCGATACGACATTGAGGCCAAATGCCTCCACAACACCAGGGAGATTAAGGACCTGAAGCTGAAGGTGATGGACCTCCGTGGGAAGTTCAAGCGCCCGCCCCTGCGTCGAGTCCGTGTCTCGGCTGACGCCATGCTCCGGGCCCTGCTGGGCTCCAAGCACAAGGTGTCCATGGATCTGCGGGCCAACCTCAAGTCTGTGAAGAAGGAAGACACAGAGAAGGAGCGGCCTGTGGAGGTGGGTGACTGGAGGAAGAACGTGGAGGCCATGTCTGGCATGGAAGGCCGGAAGAAGATGTTTGATGCCGCCAAGTCTCCGACCTCACAATAG
>MYH2_MYH2 5826
ATGAGTTCAGACTCAGAATTGGCTGTTTTTGGGGAGGCTGCTCCTTTCCTCCGAAAGTCTGAAAGGGAGCGCATTGAGGCCCAGAATAGGCCCTTTGATGCCAAAACATCTGTCTTTGTGGCGGAGCCCAAAGAATCCTTTGTCAAAGGGACCATCCAGAGCAGAGAAGGAGGAAAAGTGACGGTGAAGACTGAGGGAGGAGCGACTCTGACAGTGAAGGATGATCAGGTCTTCCCCATGAACCCTCCCAAATATGACAAGATCGAGGATATGGCCATGATGACTCATCTGCATGAGCCTGCTGTGCTGTACAACCTCAAAGAACGTTATGCAGCCTGGATGATCTACACCTATTCAGGTCTCTTCTGTGTCACTGTCAACCCCTACAAGTGGCTGCCTGTGTATAAGCCCGAGGTGGTGACAGCCTACCGAGGCAAAAAGCGCCAGGAGGCCCCGCCCCACATCTTCTCCATCTCTGACAACGCCTATCAGTTCATGCTGACTGACCGAGAGAATCAGTCAATCCTGATCACTGGAGAATCTGGTGCAGGGAAGACTGTGAACACCAAGCGTGTCATCCAGTACTTTGCAACAATTGCAGTTACTGGTGAGAAGAAGAAGGAAGAAATTACTTCTGGCAAAATACAGGGGACTCTGGAAGATCAAATCATCAGTGCCAACCCCCTACTGGAGGCCTTTGGCAACGCCAAGACCGTGAGGAATGACAACTCCTCTCGCTTTGGTAAATTCATCAGAATCCACTTTGGCACTACTGGAAAACTGGCATCTGCTGATATTGAAACATATCTGCTAGAGAAGTCTAGAGTTGTTTTCCAGCTTAAGGCTGAGAGAAGTTATCATATTTTTTACCAGATTACATCGAATAAGAAACCAGAACTTATTGAAATGCTTCTGATTACCACGAACCCATATGATTACCCATTTGTCAGTCAAGGGGAGATCAGTGTGGCCAGCATCGATGATCAGGAAGAACTGATGGCCACAGATAGTGCTATTGATATTTTGGGCTTTACTAATGAAGAAAAGGTCTCCATTTACAAGCTCACGGGGGCTGTGATGCATTATGGGAACCTAAAATTTAAGCAAAAGCAGCGTGAGGAGCAAGCAGAGCCAGATGGCACAGAAGTTGCTGACAAGGCGGCCTACCTCCAGAGTCTGAACTCTGCAGATCTGCTCAAAGCTCTCTGCTACCCCAGGGTCAAGGTCGGCAATGAGTATGTCACCAAAGGCCAGACTGTAGAACAGGTGTCCAACGCAGTAGGTGCTCTGGCCAAAGCCGTCTACGAGAAGATGTTCCTGTGGATGGTTGCCCGCATCAACCAGCAGCTGGACACCAAGCAGCCCAGGCAGTACTTCATCGGGGTCTTGGACATTGCTGGTTTTGAGATTTTTGATTTCAACAGCCTGGAGCAGCTGTGCATCAACTTCACCAATGAGAAACTGCAACAGTTTTTCAACCACCACATGTTCGTGCTGGAGCAGGAGGAGTACAAGAAGGAAGGCATCGAGTGGACGTTCATCGACTTCGGGATGGACCTGGCTGCCTGCATCGAGCTCATCGAGAAGCCTATGGGCATCTTCTCCATCCTGGAAGAGGAGTGCATGTTCCCTAAGGCAACAGACACCTCCTTCAAGAACAAGCTGTATGACCAGCACCTGGGCAAGTCTGCCAACTTCCAGAAGCCCAAGGTGGTCAAAGGCAAGGCCGAGGCCCACTTCGCTCTGATTCACTATGCTGGTGTTGTGGACTACAACATTACTGGCTGGCTGGAGAAGAACAAGGACCCCCTGAATGAGACCGTGGTTGGACTGTACCAGAAGTCTGCAATGAAAACTCTAGCTCAGCTCTTCTCTGGGGCTCAAACTGCTGAAGGAGAGGGAGCTGGTGGAGGGGCCAAGAAAGGTGGTAAGAAGAAGGGCTCTTCTTTCCAGACAGTGTCTGCCCTTTTCAGAGAGAATTTGAACAAGCTGATGACCAACCTCAGGAGTACCCATCCTCACTTTGTGAGGTGTATCATCCCCAATGAGACAAAAACTCCTGGTGCCATGGAGCATGAGCTTGTCCTCCACCAGCTGAGGTGTAACGGTGTGCTGGAAGGCATCCGCATCTGTAGGAAAGGATTTCCAAGCAGAATCCTTTATGCAGACTTCAAACAGAGATACAAGGTATTAAATGCAAGTGCAATCCCTGAAGGGCAATTCATTGATAGCAAGAAGGCCTCTGAGAAGCTCCTTGCATCCATCGACATTGACCACACCCAGTATAAATTTGGGCACACCAAGGTCTTTTTCAAAGCTGGTCTTCTGGGGCTCCTAGAGGAGATGCGAGATGACAAGCTGGCCCAGCTGATTACCCGAACCCAGGCCAGGTGCAGAGGGTTCTTGGCAAGAGTGGAGTACCAGAGGATGGTGGAGAGAAGGGAGGCCATCTTCTGTATCCAGTACAATATCAGATCCTTCATGAATGTCAAGCACTGGCCCTGGATGAAACTCTTCTTCAAGATCAAGCCTCTGTTGAAGAGTGCAGAAACTGAGAAGGAGATGGCCACCATGAAGGAAGAATTTCAGAAAATTAAAGACGAACTTGCCAAGTCAGAGGCAAAAAGGAAGGAACTGGAAGAAAAGATGGTGACGCTGTTGAAAGAAAAAAATGACTTGCAGCTCCAAGTTCAGGCTGAAGCCGAAGGCTTGGCTGATGCAGAGGAAAGGTGTGACCAGCTAATCAAAACCAAAATCCAGCTAGAAGCCAAAATCAAAGAGGTGACTGAGAGAGCTGAGGATGAGGAAGAGATCAATGCTGAGCTGACAGCCAAGAAGAGGAAACTGGAGGATGAATGTTCAGAACTCAAGAAAGACATTGATGACCTTGAGCTGACACTGGCCAAGGTTGAGAAGGAGAAACATGCCACAGAAAACAAGGTGAAAAACCTCACAGAAGAGATGGCAGGTCTGGATGAAACCATTGCTAAGCTGACCAAGGAGAAGAAGGCTCTCCAGGAGGCCCACCAGCAGACCCTGGATGACCTGCAGGCAGAGGAGGACAAAGTCAACACCCTGACCAAAGCTAAAATCAAACTTGAACAACAAGTGGATGATCTTGAAGGGTCCTTGGAGCAAGAAAAGAAACTTCGCATGGACCTAGAAAGGGCTAAGAGGAAACTTGAGGGTGACTTGAAGTTGGCCCAAGAATCCATAATGGACATTGAAAATGAGAAACAGCAACTTGATGAAAAGCTCAAAAAGAAAGAGTTTGAAATCAGCAATCTGCAAAGCAAGATTGAAGATGAACAGGCACTTGGCATTCAATTGCAGAAGAAAATTAAAGAATTGCAAGCCCGCATTGAGGAGCTGGAGGAGGAAATCGAGGCAGAGCGGGCCTCCCGGGCCAAAGCAGAGAAGCAGCGCTCTGACCTCTCCCGGGAGCTGGAGGAGATCAGCGAGAGGCTGGAAGAAGCCGGTGGGGCCACTTCAGCCCAGATTGAGATGAACAAGAAGCGGGAGGCTGAGTTCCAGAAAATGCGCAGGGACCTGGAGGAGGCCACCCTACAGCATGAAGCCACAGCGGCCACCCTGAGGAAGAAGCATGCAGATAGTGTGGCCGAGCTTGGGGAGCAGATTGACAACCTGCAGCGAGTGAAGCAGAAGCTGGAGAAGGAGAAGAGTGAGATGAAGATGGAGATTGATGACCTTGCTAGTAATGTAGAAACGGTCTCCAAAGCCAAGGGAAACCTAGAGAAAATGTGCCGGACTCTAGAGGACCAACTGAGTGAACTGAAATCAAAGGAAGAGGAGCAGCAGCGGCTGATCAATGACCTGACTGCGCAGAGGGGGCGCCTGCAGACTGAATCTGGTGAGTTTTCACGCCAGCTTGATGAAAAGGAAGCTCTGGTGTCTCAGTTATCAAGAGGCAAACAAGCCTTTACTCAACAGATTGAAGAATTAAAGAGGCAACTTGAAGAGGAGATAAAAGCCAAGAACGCCCTGGCGCATGCCCTGCAGTCTTCCCGCCACGACTGTGACCTGCTGCGGGAACAGTATGAGGAGGAGCAGGAATCCAAGGCCGAGCTGCAGAGAGCACTGTCCAAGGCCAACACCGAGGTTGCCCAATGGAGGACCAAATACGAGACGGACGCCATCCAGCGCACAGAGGAGCTGGAGGAGGCCAAGAAGAAGCTGGCCCAGCGGCTGCAGGCAGCTGAGGAACATGTAGAAGCTGTGAACGCCAAATGTGCTTCCCTCGAAAAGACGAAGCAGCGGCTGCAGAATGAGGTCGAGGACCTCATGCTTGATGTGGAGAGGACAAATGCCGCCTGTGCCGCCCTTGACAAAAAGCAAAGGAACTTCGATAAGATCCTGGCAGAATGGAAACAGAAATGTGAGGAAACGCATGCTGAGCTTGAGGCCTCCCAGAAGGAGGCCCGTTCCCTTGGCACTGAGCTGTTCAAGATAAAGAATGCCTATGAGGAATCTTTGGATCAGCTAGAAACCCTGAAGCGAGAGAACAAAAACTTACAGCAGGAGATTTCTGACCTCACGGAACAGATTGCAGAAGGAGGGAAACGTATCCATGAACTGGAGAAAATAAAGAAACAAGTGGAACAAGAAAAGTGTGAACTTCAGGCTGCTTTAGAAGAAGCAGAGGCATCTCTTGAACATGAAGAGGGAAAGATCCTGCGCATCCAGCTTGAGTTGAACCAAGTCAAGTCTGAGGTTGATAGGAAAATTGCTGAAAAAGATGAGGAAATTGACCAGCTGAAGAGAAACCACATTAGAATCGTGGAGTCCATGCAGAGCACGCTGGATGCTGAGATCAGGAGTAGGAATGATGCCATTAGGCTCAAGAAGAAGATGGAGGGAGACCTCAATGAAATGGAAATCCAGCTGAACCATGCCAACCGCATGGCTGCTGAGGCCCTGAGGAACTACAGGAACACCCAAGGCATCCTCAAGGATACCCAGATCCACCTGGATGATGCTCTCCGGAGCCAGGAGGACCTGAAGGAACAGCTGGCCATGGTGGAGCGCAGAGCCAACCTGCTGCAGGCTGAGATCGAGGAGCTGCGGGCCACTCTGGAACAGACAGAGAGGAGCAGAAAAATCGCAGAACAGGAGCTCCTGGATGCCAGTGAGCGTGTTCAGCTACTGCACACCCAGAACACCAGCCTGATCAACACCAAGAAGAAGCTGGAGACAGATATTTCCCAAATGCAAGGAGAGATGGAGGACATTCTCCAGGAAGCCCGCAATGCAGAAGAAAAGGCCAAGAAGGCCATCACTGATGCCGCCATGATGGCTGAGGAGCTGAAGAAGGAGCAGGACACCAGCGCCCACCTGGAGCGGATGAAGAAGAACATGGAGCAGACCGTGAAGGATCTGCAGCTCCGTCTGGATGAGGCTGAGCAGCTGGCCCTGAAGGGTGGGAAGAAGCAGATCCAGAAACTGGAGGCCAGGGTACGGGAGCTGGAAGGAGAGGTTGAGAGTGAGCAAAAGCGTAATGCTGAGGCTGTCAAAGGTCTGCGCAAACATGAGAGGCGAGTGAAGGAACTCACTTACCAGACGGAAGAAGATAGAAAGAATATTCTCAGGCTTCAAGATTTGGTAGATAAACTTCAGGCAAAAGTGAAATCTTATAAGAGACAAGCTGAGGAGGCTGAGGAACAATCCAACACCAATCTAGCTAAATTCCGCAAGCTCCAGCATGAGCTGGAGGAGGCCGAGGAACGGGCTGACATTGCTGAGTCCCAGGTGAACAAACTGCGGGTGAAGAGCCGGGAGGTTCACACAAAAGTCATAAGTGAAGAGTGA
>MYH1_MYH1 5820
ATGAGTTCCGACTCTGAGATGGCCATTTTTGGGGAGGCTGCTCCTTTCCTCCGAAAGTCTGAAAGGGAGCGAATTGAAGCCCAGAACAAGCCTTTTGATGCCAAGACATCAGTCTTTGTGGTGGACCCTAAGGAGTCCTTTGTGAAAGCAACAGTGCAGAGCAGGGAAGGGGGGAAGGTGACAGCTAAGACCGAAGCTGGAGCTACTGTAACAGTGAAAGATGACCAAGTCTTCCCCATGAACCCTCCCAAATATGACAAGATCGAGGACATGGCCATGATGACTCATCTACACGAGCCTGCTGTGCTGTACAACCTCAAAGAGCGCTACGCAGCCTGGATGATCTACACCTACTCAGGCTTGTTCTGTGTCACTGTCAACCCCTACAAGTGGTTGCCAGTGTATAATGCAGAGGTGGTGACAGCCTACCGAGGCAAAAAGCGCCAGGAGGCCCCACCCCACATCTTCTCCATCTCTGACAATGCCTATCAGTTCATGCTGACTGATCGGGAGAATCAGTCTATCTTGATCACCGGAGAATCTGGCGCAGGGAAGACTGTGAACACCAAGCGTGTCATCCAGTACTTTGCAACAATTGCAGTTACTGGGGAGAAGAAGAAGGAAGAAGTTACTTCTGGCAAAATGCAGGGGACTCTGGAAGATCAAATCATCAGTGCCAACCCCCTACTGGAGGCCTTTGGCAACGCCAAGACCGTGAGGAATGACAACTCCTCTCGCTTTGGTAAATTCATCAGGATCCACTTCGGTACCACAGGGAAACTGGCTTCTGCTGATATTGAAACATATCTTCTGGAGAAGTCTAGAGTTACTTTCCAGCTAAAGGCTGAAAGAAGCTATCATATTTTTTATCAGATCATGTCTAACAAGAAGCCAGATCTAATTGAAATGCTCCTGATCACCACCAACCCATACGATTATGCCTTCGTCAGTCAAGGGGAGATCACAGTGCCCAGCATTGATGACCAAGAAGAGTTGATGGCTACAGATAGTGCCATTGAAATTCTGGGCTTTACTTCAGATGAAAGAGTGTCCATCTATAAGCTCACAGGGGCTGTGATGCATTATGGGAACATGAAATTCAAGCAAAAGCAGCGTGAGGAGCAAGCTGAGCCAGATGGCACTGAAGTTGCTGACAAGGCAGCCTATCTCCAAAATCTGAACTCTGCAGATCTGCTCAAAGCCCTCTGCTACCCTAGGGTCAAGGTCGGCAATGAGTATGTCACCAAAGGTCAAACTGTGCAGCAGGTGTACAATGCAGTGGGTGCTCTGGCCAAAGCTGTCTACGATAAGATGTTCTTGTGGATGGTCACCCGCATCAACCAGCAGCTGGACACCAAGCAGCCCAGGCAGTACTTCATTGGGGTCTTGGACATTGCTGGCTTTGAGATCTTTGATTTCAACAGCCTGGAGCAGCTGTGCATCAACTTCACCAATGAGAAACTGCAACAGTTTTTCAACCACCACATGTTCGTGCTGGAGCAGGAGGAGTACAAGAAGGAAGGCATTGAGTGGACGTTCATTGACTTTGGGATGGACCTGGCTGCCTGCATCGAGCTCATCGAGAAGCCTATGGGCATCTTCTCCATCCTGGAAGAGGAGTGCATGTTCCCCAAGGCGACAGACACCTCCTTCAAGAACAAGCTGTATGAACAACATCTTGGAAAATCCAATAACTTCCAGAAGCCCAAGCCTGCCAAAGGCAAGCCTGAGGCCCACTTCTCTTTGATTCACTATGCTGGCACCGTGGACTACAACATTGCCGGCTGGCTTGACAAGAACAAGGACCCCCTGAATGAGACTGTGGTGGGGCTGTACCAGAAGTCTGCAATGAAGACTCTGGCTCTCCTCTTTGTTGGGGCAACGGGAGCGGAAGCAGAGGCTGGCGGTGGAAAGAAAGGTGGTAAGAAGAAGGGTTCTTCTTTCCAGACTGTGTCTGCTCTCTTCAGGGAGAATTTGAATAAGCTGATGACCAACTTGAGGAGCACTCACCCCCACTTTGTGCGGTGCATCATCCCCAATGAAACTAAAACTCCTGGTGCCATGGAGCATGAGCTTGTCCTGCATCAGCTGAGGTGTAACGGTGTGCTGGAAGGCATCCGCATCTGCAGGAAAGGCTTCCCAAGCAGAATCCTTTATGCAGACTTCAAACAGAGATACAAGGTGTTAAATGCAAGTGCTATCCCTGAAGGACAATTCATCGATAGCAAGAAGGCTTCAGAGAAGCTCCTGGGGTCCATTGACATTGACCACACCCAGTATAAATTTGGTCACACCAAGGTCTTTTTCAAAGCTGGTCTTCTGGGGCTCCTAGAGGAGATGCGAGATGAGAAGCTGGCCCAGCTGATTACCCGAACCCAGGCCATGTGCAGAGGGTTCTTGGCAAGAGTGGAGTACCAGAAAATGGTGGAAAGAAGAGAGTCCATCTTCTGCATCCAGTACAATGTCCGTGCCTTCATGAATGTGAAGCACTGGCCCTGGATGAAGCTGTATTTCAAGATCAAACCCCTCCTCAAAAGTGCAGAGACAGAGAAGGAGATGGCCAACATGAAGGAAGAATTTGAGAAAACCAAAGAAGAGCTGGCTAAGACCGAGGCAAAAAGGAAAGAGCTGGAAGAAAAAATGGTTACTCTGATGCAAGAAAAAAATGACTTGCAACTCCAGGTTCAAGCTGAAGCTGACAGCTTGGCTGATGCAGAGGAAAGGTGTGACCAGCTAATCAAAACCAAAATCCAGCTAGAAGCCAAAATCAAAGAGGTGACTGAGAGAGCTGAGGATGAGGAAGAGATCAATGCTGAGCTGACAGCCAAGAAGAGGAAACTGGAGGATGAATGTTCAGAACTCAAGAAAGACATTGATGACCTTGAGCTGACACTGGCCAAGGTTGAGAAGGAGAAACATGCCACAGAAAACAAGGTGAAAAACCTCACAGAAGAGATGGCGGGTCTGGATGAAACCATTGCTAAGCTGACCAAGGAGAAGAAGGCTCTCCAGGAGGCCCACCAGCAGACCCTGGATGACCTGCAGGCAGAGGAGGACAAAGTCAACACCCTGACCAAAGCTAAAATCAAACTTGAACAACAAGTGGATGATCTTGAAGGATCTTTGGAACAAGAAAAGAAAATCCGGATGGATCTAGAAAGAGCAAAGAGAAAACTAGAGGGAGACCTAAAATTGGCTCAAGAATCCACAATGGATATAGAAAATGACAAACAACAACTTGATGAAAAGCTTAAAAAGAAAGAGTTTGAAATGAGCGGTCTGCAAAGCAAGATTGAAGATGAACAAGCCCTTGGTATGCAGCTGCAGAAGAAAATCAAGGAGTTACAAGCCCGCATTGAGGAGCTGGAGGAGGAAATCGAGGCAGAGCGGGCCTCCCGGGCCAAAGCAGAGAAGCAGCGCTCTGATCTCTCCCGGGAGCTGGAGGAGATCAGCGAGAGGCTGGAAGAAGCCGGTGGGGCCACCTCAGCCCAGATTGAGATGAACAAGAAGCGGGAGGCTGAGTTCCAGAAAATGCGCAGGGACCTGGAGGAGGCCACCCTACAGCATGAAGCCACGGCGGCCACCCTGAGGAAGAAGCATGCAGATAGTGTGGCCGAGCTTGGGGAGCAGATTGACAACCTGCAGCGAGTGAAGCAGAAGCTGGAGAAGGAGAAGAGTGAGATGAAGATGGAGATCGATGACCTTGCTAGTAACATGGAGACTGTCTCCAAAGCCAAGGGAAACCTTGAAAAGATGTGCCGCGCTCTAGAAGATCAACTGAGTGAAATTAAGACCAAGGAAGAGGAGCAGCAGCGGCTGATCAATGACCTCACAGCACAGAGAGCGCGCCTGCAAACAGAATCAGGTGAATATTCACGCCAGCTAGATGAAAAGGACACACTAGTTTCACAGCTCTCGAGGGGCAAACAAGCCTTTACACAACAGATTGAGGAACTGAAAAGGCAACTTGAAGAGGAGATAAAGGCCAAGAGTGCCCTGGCACATGCCCTGCAGTCCTCCCGCCATGACTGTGACCTGCTGCGGGAACAGTATGAGGAGGAGCAGGAAGCCAAGGCCGAGCTACAGAGAGCAATGTCCAAGGCCAACAGTGAGGTTGCCCAGTGGAGGACCAAATATGAGACAGATGCCATCCAGCGCACAGAGGAGCTGGAGGAGGCCAAGAAGAAGCTGGCTCAGCGTCTGCAGGATGCTGAGGAACATGTAGAAGCTGTGAATGCCAAATGTGCTTCCCTTGAGAAGACGAAGCAGAGGCTCCAGAATGAAGTTGAGGACCTCATGATTGATGTTGAGAGGACAAATGCTGCCTGTGCCGCCCTGGACAAAAAGCAAAGGAACTTTGATAAGATCCTGGCAGAATGGAAACAGAAGTGTGAAGAAACTCATGCTGAACTTGAAGCTTCTCAAAAGGAATCCCGCTCACTCAGCACAGAACTATTTAAGATTAAGAATGCTTATGAGGAATCTTTAGACCAACTTGAAACCTTGAAACGGGAAAATAAGAATTTGCAACAGGAGATTTCTGATCTCACTGAACAGATTGCAGAAGGAGGAAAGCGCATCCATGAACTGGAAAAAATAAAGAAGCAAGTTGAGCAAGAAAAGTCTGAACTTCAGGCTGCCTTAGAGGAGGCAGAGGCATCTCTTGAACATGAAGAGGGAAAGATCCTGCGCATCCAGCTTGAGTTGAACCAAGTCAAGTCTGAGGTTGATAGGAAAATTGCTGAAAAAGATGAGGAAATTGACCAGATGAAGAGAAACCACATTAGAATCGTGGAGTCCATGCAGAGCACACTGGATGCTGAGATCAGGAGCAGGAATGATGCCATTAGGCTCAAGAAGAAGATGGAGGGAGACCTCAATGAAATGGAAATCCAGCTGAACCATGCCAACCGCATGGCTGCTGAGGCCCTGAGGAACTATAGGAACACCCAAGCCATCCTCAAGGATACCCAGCTCCACCTGGATGATGCTCTCCGGAGCCAGGAGGACCTGAAGGAACAGCTGGCTATGGTGGAGCGCAGAGCCAACCTGCTGCAGGCTGAGATCGAGGAGCTGCGGGCCACTCTGGAACAGACAGAGAGGAGCAGGAAAATCGCAGAACAGGAGCTCCTGGATGCCAGTGAGCGTGTTCAGCTCCTGCACACCCAGAACACCAGCCTGATCAACACCAAGAAGAAGCTGGAGACAGACATTTCCCAAATCCAGGGAGAGATGGAAGACATCATCCAGGAAGCCCGCAATGCAGAAGAGAAGGCCAAGAAGGCCATCACTGATGCTGCCATGATGGCTGAGGAGCTGAAGAAGGAACAGGACACCAGCGCCCATCTGGAGCGGATGAAGAAGAACCTGGAACAGACGGTGAAGGACCTGCAGCATCGTCTGGATGAGGCTGAGCAGCTGGCCCTGAAGGGTGGGAAGAAGCAGATCCAGAAACTGGAGGCCAGGGTTCGTGAACTTGAAGGTGAAGTTGAAAGTGAACAGAAGCGCAATGTTGAAGCTGTCAAGGGTCTACGCAAACATGAGAGAAAAGTGAAGGAACTCACTTACCAAACTGAGGAAGACCGCAAGAATATTCTCAGGCTCCAGGACCTGGTGGACAAACTGCAAGCAAAGGTGAAATCCTACAAGAGACAAGCTGAAGAAGCGGAGGAACAATCCAACGTCAACCTCTCCAAATTCCGCAGGATCCAGCACGAGCTGGAGGAGGCCGAGGAACGGGCTGACATTGCTGAGTCCCAGGTCAACAAGCTGAGGGTGAAGAGCAGGGAGGTTCACACAAAAATCATAAGTGAAGAGTAA
>MYH7_MYH7 5808
ATGGGAGATTCGGAGATGGCAGTCTTTGGGGCTGCCGCCCCCTACCTGCGCAAGTCAGAGAAGGAGCGGCTAGAAGCGCAGACCAGGCCTTTTGACCTCAAGAAGGATGTCTTCGTGCCTGATGACAAACAGGAGTTTGTCAAGGCCAAGATCGTGTCTCGAGAGGGTGGCAAAGTCACTGCCGAGACCGAGTATGGCAAGACAGTGACCGTGAAGGAGGACCAGGTGATGCAGCAGAACCCACCCAAGTTCGACAAAATCGAGGACATGGCCATGCTGACCTTCCTGCATGAGCCCGCGGTGCTCTACAACCTCAAGGATCGCTACGGCTCCTGGATGATCTACACCTACTCGGGCCTCTTCTGTGTCACCGTCAACCCTTACAAGTGGCTGCCGGTGTACACTCCTGAGGTGGTGGCTGCCTACCGGGGCAAGAAGAGGAGCGAGGCCCCGCCCCACATCTTCTCCATCTCCGACAACGCCTATCAGTACATGCTGACAGACAGAGAAAACCAGTCCATCCTGATCACCGGAGAATCCGGAGCAGGGAAGACAGTCAACACCAAGAGGGTCATCCAGTACTTTGCTGTTATTGCAGCCATTGGGGACCGCAGCAAGAAGGACCAGAGCCCGGGCAAGGGCACCCTGGAGGACCAGATCATCCAGGCCAACCCTGCTCTGGAGGCCTTTGGCAATGCCAAGACCGTCCGGAACGACAACTCCTCCCGCTTCGGGAAATTCATTCGAATTCATTTTGGGGCAACAGGAAAGTTGGCATCTGCAGACATAGAGACCTATCTTCTGGAAAAATCCAGAGTTATTTTCCAGCTGAAAGCAGAGAGAGATTATCACATTTTCTACCAAATCCTGTCTAACAAAAAGCCTGAGCTGCTGGACATGCTGCTGATCACCAACAACCCCTACGATTATGCATTCATCTCCCAAGGAGAGACCACCGTGGCCTCCATTGATGACGCTGAGGAGCTCATGGCCACTGATAACGCTTTTGATGTGCTGGGCTTCACTTCAGAGGAGAAAAACTCCATGTATAAGCTGACAGGCGCCATCATGCACTTTGGAAACATGAAGTTCAAGCTGAAGCAGCGGGAGGAGCAGGCGGAGCCAGACGGCACTGAAGAGGCTGACAAGTCTGCCTACCTCATGGGGCTGAACTCAGCCGACCTGCTCAAGGGGCTGTGCCACCCTCGGGTGAAAGTGGGCAATGAGTACGTCACCAAGGGGCAGAATGTCCAGCAGGTGATATATGCCACTGGGGCACTGGCCAAGGCAGTGTATGAGAGGATGTTCAACTGGATGGTGACGCGCATCAATGCCACCCTGGAGACCAAGCAGCCACGCCAGTACTTCATAGGAGTCCTGGACATCGCTGGCTTCGAGATCTTCGATTTCAACAGCTTTGAGCAGCTCTGCATCAACTTCACCAACGAGAAGCTGCAGCAGTTCTTCAACCACCACATGTTTGTGCTGGAGCAGGAGGAGTACAAGAAGGAGGGCATCGAGTGGACATTCATTGACTTTGGCATGGACCTGCAGGCCTGCATTGACCTCATCGAGAAGCCCATGGGCATCATGTCCATCCTGGAAGAGGAGTGCATGTTCCCCAAGGCCACCGACATGACCTTCAAGGCCAAGCTGTTTGACAACCACCTGGGCAAATCCGCCAACTTCCAGAAGCCACGCAATATCAAGGGGAAGCCTGAAGCCCACTTCTCCCTGATCCACTATGCCGGCATCGTGGACTACAACATCATTGGCTGGCTGCAGAAGAACAAGGATCCTCTCAATGAGACTGTCGTGGGCTTGTATCAGAAGTCTTCCCTCAAGCTGCTCAGCACCCTGTTTGCCAACTATGCTGGGGCTGATGCGCCTATTGAGAAGGGCAAAGGCAAGGCCAAGAAAGGCTCGTCCTTTCAGACTGTGTCAGCTCTGCACAGGGAAAATCTGAACAAGCTGATGACCAACTTGCGCTCCACCCATCCCCACTTTGTACGTTGTATCATCCCTAATGAGACAAAGTCTCCAGGGGTGATGGACAACCCCCTGGTCATGCACCAGCTGCGCTGCAATGGTGTGCTGGAGGGCATCCGCATCTGCAGGAAAGGCTTCCCCAACCGCATCCTCTACGGGGACTTCCGGCAGAGGTATCGCATCCTGAACCCAGCGGCCATCCCTGAGGGACAGTTCATTGATAGCAGGAAGGGGGCAGAGAAGCTGCTCAGCTCCCTGGACATTGATCACAACCAGTACAAGTTTGGCCACACCAAGGTGTTCTTCAAGGCCGGGCTGCTGGGGCTGCTGGAGGAAATGAGGGACGAGAGGCTGAGCCGCATCATCACGCGTATCCAGGCCCAGTCCCGAGGTGTGCTCGCCAGAATGGAGTACAAAAAGCTGCTGGAACGTAGAGACTCCCTGCTGGTAATCCAGTGGAACATTCGGGCCTTCATGGGGGTCAAGAATTGGCCCTGGATGAAGCTCTACTTCAAGATCAAGCCGCTGCTGAAGAGTGCAGAAAGAGAGAAGGAGATGGCCTCCATGAAGGAGGAGTTCACACGCCTCAAAGAGGCGCTAGAGAAGTCCGAGGCTCGCCGCAAGGAGCTGGAGGAGAAGATGGTGTCCCTGCTGCAGGAGAAGAATGACCTGCAGCTCCAAGTGCAGGCGGAACAAGACAACCTGGCAGATGCTGAGGAGCGCTGTGATCAGCTGATCAAAAACAAGATTCAGCTGGAGGCCAAGGTGAAGGAGATGAACGAGAGGCTGGAGGATGAGGAGGAGATGAATGCTGAGCTCACTGCCAAGAAGCGCAAGCTGGAAGATGAGTGCTCAGAGCTCAAAAGGGACATCGATGATCTGGAGCTGACACTGGCCAAAGTGGAGAAGGAGAAACACGCAACAGAGAACAAGGTGAAAAACCTGACAGAGGAGATGGCTGGGCTGGATGAGATCATTGCCAAGCTGACCAAGGAGAAGAAAGCTCTGCAAGAGGCCCACCAACAGGCTCTGGATGACCTTCAGGCCGAGGAGGACAAGGTCAACACCCTGACTAAGGCCAAAGTCAAGCTGGAGCAGCAAGTGGATGATCTGGAAGGATCCCTGGAGCAAGAGAAGAAGGTGCGCATGGACCTGGAGCGAGCGAAGCGGAAGCTGGAGGGCGACCTGAAGCTGACCCAGGAGAGCATCATGGACCTGGAGAATGACAAGCAGCAGCTGGATGAGCGGCTGAAAAAAAAAGACTTTGAGCTGAATGCTCTCAACGCAAGGATTGAGGATGAACAGGCCCTCGGCAGCCAGCTGCAGAAGAAGCTCAAGGAGCTTCAGGCACGCATCGAGGAGCTGGAGGAGGAGCTGGAGGCCGAGCGCACCGCCAGGGCTAAGGTGGAGAAGCTGCGCTCAGACCTGTCTCGGGAGCTGGAGGAGATCAGCGAGCGGCTGGAAGAGGCCGGCGGGGCCACGTCCGTGCAGATCGAGATGAACAAGAAGCGCGAGGCCGAGTTCCAGAAGATGCGGCGGGACCTGGAGGAGGCCACGCTGCAGCACGAGGCCACTGCCGCGGCCCTGCGCAAGAAGCACGCCGACAGCGTGGCCGAGCTGGGCGAGCAGATCGACAACCTGCAGCGGGTGAAGCAGAAGCTGGAGAAGGAGAAGAGCGAGTTCAAGCTGGAGCTGGATGACGTCACCTCCAACATGGAGCAGATCATCAAGGCCAAGGCTAACCTGGAGAAGATGTGCCGGACCTTGGAAGACCAGATGAATGAGCACCGGAGCAAGGCGGAGGAGACCCAGCGTTCTGTCAACGACCTCACCAGCCAGCGGGCCAAGTTGCAAACCGAGAATGGTGAGCTGTCCCGGCAGCTGGATGAGAAGGAGGCACTGATCTCCCAGCTGACCCGAGGCAAGCTCACCTACACCCAGCAGCTGGAGGACCTCAAGAGGCAGCTGGAGGAGGAGGTTAAGGCGAAGAACGCCCTGGCCCACGCACTGCAGTCGGCCCGGCATGACTGCGACCTGCTGCGGGAGCAGTACGAGGAGGAGACGGAGGCCAAGGCCGAGCTGCAGCGCGTCCTTTCCAAGGCCAACTCGGAGGTGGCCCAGTGGAGGACCAAGTATGAGACGGACGCCATTCAGCGGACTGAGGAGCTCGAGGAGGCCAAGAAGAAGCTGGCCCAGCGGCTGCAGGAAGCTGAGGAGGCCGTGGAGGCTGTTAATGCCAAGTGCTCCTCGCTGGAGAAGACCAAGCACCGGCTACAGAATGAGATCGAGGACTTGATGGTGGACGTAGAGCGCTCCAATGCTGCTGCTGCAGCCCTGGACAAGAAGCAGAGGAACTTCGACAAGATCCTGGCCGAGTGGAAGCAGAAGTATGAGGAGTCGCAGTCGGAGCTGGAGTCCTCGCAGAAGGAGGCTCGCTCCCTCAGCACAGAGCTCTTCAAACTCAAGAACGCCTATGAGGAGTCCCTGGAACATCTGGAGACCTTCAAGCGGGAGAACAAAAACCTGCAGGAGGAGATCTCCGACTTGACTGAGCAGTTGGGTTCCAGCGGAAAGACTATCCATGAGCTGGAGAAGGTCCGAAAGCAGCTGGAGGCCGAGAAGATGGAGCTGCAGTCAGCCCTGGAGGAGGCCGAGGCCTCCCTGGAGCACGAGGAGGGCAAGATCCTCCGGGCCCAGCTGGAGTTCAACCAGATCAAGGCAGAGATCGAGCGGAAGCTGGCAGAGAAGGACGAGGAGATGGAACAGGCCAAGCGCAACCACCTGCGGGTGGTGGACTCGCTGCAGACCTCCCTGGACGCAGAGACACGCAGCCGCAACGAGGCCCTGAGGGTGAAGAAGAAGATGGAAGGAGACCTCAATGAGATGGAGATCCAGCTCAGCCACGCCAACCGCATGGCCGCCGAGGCCCAGAAGCAAGTCAAGAGCCTCCAGAGCTTGTTGAAGGACACCCAGATTCAGCTGGACGATGCAGTCCGTGCCAACGACGACCTGAAGGAGAACATCGCCATCGTGGAGCGGCGCAACAACCTGCTGCAGGCTGAGCTGGAGGAGTTGCGTGCCGTGGTGGAGCAGACAGAGCGGTCCCGGAAGCTGGCGGAGCAGGAGCTGATTGAGACTAGTGAGCGGGTGCAGCTGCTGCATTCCCAGAACACCAGCCTCATCAACCAGAAGAAGAAGATGGATGCTGACCTGTCCCAGCTCCAGACTGAAGTGGAGGAGGCAGTGCAGGAGTGCAGGAATGCTGAGGAGAAGGCCAAGAAGGCCATCACGGATGCCGCCATGATGGCAGAGGAGCTGAAGAAGGAGCAGGACACCAGCGCCCACCTGGAGCGCATGAAGAAGAACATGGAACAGACCATTAAGGACCTGCAGCACCGGCTGGACGAAGCCGAGCAGATCGCCCTCAAGGGCGGCAAGAAGCAGCTGCAGAAGCTGGAAGCGCGGGTGCGGGAGCTGGAGAATGAGCTGGAGGCCGAGCAGAAGCGCAACGCAGAGTCGGTGAAGGGCATGAGGAAGAGCGAGCGGCGCATCAAGGAGCTCACCTACCAGACGGAGGAGGACAGGAAAAACCTGCTGCGGCTGCAGGACCTGGTAGACAAGCTGCAGCTAAAGGTCAAGGCCTACAAGCGCCAGGCCGAGGAGGCGGAGGAGCAAGCCAACACCAACCTGTCCAAGTTCCGCAAGGTGCAGCACGAGCTGGATGAGGCAGAGGAGCGGGCGGACATCGCCGAGTCCCAGGTCAACAAGCTGCGGGCCAAGAGCCGTGACATTGGCACGAAGGGCTTGAATGAGGAGTAG
>TPT1 594
ATGATTATCTACCGGGACCTCATCAGCCACGATGAGATGTTCTCCGACATCTACAAGATCCGGGAGATCGCGGACGGGTTGTGCCTGGAGGTGGAGGGGAAGATGGTCAGTAGGACAGAAGGTAACATTGATGACTCGCTCATTGGTGGAAATGCCTCCGCTGAAGGCCCCGAGGGCGAAGGTACCGAAAGCACAGTAATCACTGGTGTCGATATTGTCATGAACCATCACCTGCAGGAAACAAGTTTCACAAAAGAAGCCTACAAGAAGTACATCAAAGATTACATGAAATCAATCAAAGGGAAACTTGAAGAACAGAGACCAGAAAGAGTAAAACCTTTTATGACAGGGGCTGCAGAACAAATCAAGCACATCCTTGCTAATTTCAAAAACTACCAGTTCTTTATTGGTGAAAACATGAATCCAGATGGCATGGTTGCTCTATTGGACTACCGTGAGGATGGTGTGACCCCATATATGATTTTCTTTAAGGATGGTTTAGAAATGGAAAAATGTGATGCAAAAGAAAGAAATCCCTGCGCTTTCTGTCTGTCTTTGTGGCGGCCCAGATTGAATTGGGGAATACATCTTTAG
>MYBPC1 3588
ATGCCAGAACCCACTAAGAAAGAGGAAAATGAAGTGCCAGCCCCAGCCCCACCCCCGGAAGAACCAAGTAAAGAGAAGGAGGCCGGAACTACACCAGCAAAAGATGAAGAGGAAGTCTCCCCGCCTAGCGCCTTGCCTCCAGGTTTGGGTAGTCGGGCCCTGGAGAGAAAAGATTCAGACTGGACCCTTGTCGAAACTCCTCCTGGGGAGGAACAAGCCAAGCAGAATGCCAACTCCCAGCTGTCCATCTTGTTCATTGAAAAACCTCAAGGAGGAACAGTGAAAGTTGGTGAAGATATCACCTTCATAGCCAAAGTCAAGGCTGAAGATCTTCTGAGAAAACCCACTATCAAATGGTTCAAAGGAAAATGGATGGACCTGGCCAGCAAAGCCGGGAAGCACCTTCAGCTGAAGGAAACCTTTGAGAGGCACAGTCGGGTGTACACATTTGAGATGCAGATCATCAAGGCCAAAGATAACTTTGCAGGAAATTACAGATGCGAGGTCACCTATAAGGATAAGTTTGACAGCTGTTCATTTGATCTTGAAGTGCACGAATCTACTGGGACTACTCCAAACATTGACATCAGATCTGCTTTCAAGAGAAGTGGAGAAGGTCAAGAGGATGCAGGAGAACTTGACTTTAGTGGTCTCCTGAAACGTAGGGAGGTGAAGCAGCAGGAGGAAGAACCCCAGGTGGACGTATGGGAGTTGCTGAAGAACGCGAAACCCAGTGAGTACGAGAAGATCGCCTTCCAGTATGGAATCACCGACCTGCGCGGCATGCTCAAGCGACTCAAGCGCATGCGCAGAGAGGAGAAGAAGAGCGCAGCTTTTGCAAAAATTCTTGATCCTGCATATCAGGTTGACAAAGGAGGCAGAGTGAGGTTTGTTGTGGAGCTGGCAGATCCAAAGTTGGAGGTGAAATGGTATAAAAATGGTCAAGAAATTCGACCCAGTACCAAATACATCTTTGAACACAAAGGATGCCAGAGAATCCTGTTTATCAATAACTGTCAGATGACAGATGATTCAGAGTATTATGTGACAGCCGGTGATGAGAAATGTTCCACTGAGCTCTTCGTAAGAGAGCCTCCAATTATGGTGACCAAACAGCTGGAAGATACAACTGCTTATTGTGGGGAGAGAGTGGAATTAGAATGTGAGGTGTCTGAAGATGATGCCAATGTAAAATGGTTTAAGAATGGTGAAGAGATTATCCCTGGTCCAAAATCAAGATACCGAATTAGAGTTGAGGGTAAAAAACACATCTTGATCATAGAGGGAGCAACAAAGGCTGATGCTGCAGAATATTCAGTAATGACAACAGGAGGACAATCATCTGCTAAACTTAGTGTTGACTTGAAACCTCTGAAGATTTTGACACCTCTGACTGATCAGACTGTAAATCTTGGAAAAGAAATCTGCCTGAAGTGTGAAATCTCTGAAAACATACCAGGAAAATGGACTAAAAATGGCCTACCTGTTCAGGAGAGTGACCGTCTAAAGGTGGTTCACAAGGGAAGGATCCACAAGTTAGTGATAGCCAATGCCCTCACTGAAGATGAAGGTGATTATGTATTTGCACCTGATGCCTACAATGTTACTCTGCCTGCCAAAGTTCATGTTATTGATCCTCCTAAGATCATCCTGGATGGTCTTGATGCTGACAACACAGTGACAGTGATTGCAGGAAACAAGCTTCGTCTTGAGATCCCCATCAGCGGAGAACCACCTCCTAAAGCCATGTGGAGCCGGGGAGATAAGGCTATTATGGAAGGCAGTGGCCGGATAAGAACAGAATCTTACCCTGATAGCAGCACTCTGGTCATTGATATAGCTGAAAGAGATGACTCTGGTGTTTACCACATCAATCTGAAAAACGAAGCTGGAGAGGCACATGCAAGCATCAAGGTTAAAGTTGTGGACTTCCCTGATCCTCCAGTGGCACCGACTGTGACAGAGGTGGGAGATGACTGGTGTATCATGAACTGGGAGCCTCCTGCCTACGACGGAGGCTCTCCAATCCTAGGATATTTTATTGAGAGGAAGAAGAAACAAAGCTCCAGGTGGATGAGGCTGAATTTTGATCTCTGCAAAGAAACAACTTTTGAGCCCAAGAAGATGATTGAAGGTGTGGCCTATGAGGTCCGCATCTTTGCAGTCAATGCCATTGGCATCTCCAAGCCCAGTATGCCCTCCAGGCCTTTTGTTCCTTTGGCTGTAACAAGCCCTCCTACTCTTCTGACTGTGGACTCTGTCACTGACACGACTGTCACGATGAGGTGGCGCCCCCCAGACCACATTGGTGCAGCAGGTTTAGATGGCTATGTGCTAGAGTATTGCTTTGAAGGAAGTACATCAGCAAAACAGTCTGATGAAAATGGGGAGGCTGCCTATGATCTGCCAGCTGAGGACTGGATAGTTGCAAACAAAGATCTGATTGACAAGACGAAGTTCACCATCACAGGTCTGCCAACAGATGCAAAGATCTTTGTGCGTGTGAAGGCTGTTAATGCAGCTGGTGCCAGCGAGCCCAAGTACTATTCTCAGCCCATTCTCGTGAAGGAAATCATAGAACCTCCAAAGATTCGCATTCCAAGACACCTGAAGCAAACCTATATCCGCAGAGTTGGAGAAGCTGTCAATCTGGTTATACCTTTCCAGGGAAAACCAAGACCAGAATTAACTTGGAAGAAGGATGGTGCAGAAATTGATAAGAATCAAATAAACATTCGCAACTCTGAGACTGATACAATCATATTTATTAGAAAAGCAGAGAGGAGCCACTCTGGGAAATATGATCTGCAAGTCAAAGTGGACAAATTCGTGGAGACCGCATCAATTGACATCCAGATCATTGACCGTCCAGGTCCACCCCAAATTGTGAAGATTGAGGATGTCTGGGGAGAAAATGTCGCTCTCACATGGACTCCACCAAAGGATGATGGAAATGCTGCTATCACAGGCTATACCATTCAGAAGGCTGACAAGAAGAGCATGGAATGGTTTACTGTCATTGAGCATTATCATCGAACCAGTGCCACCATTACTGAATTGGTCATAGGGAATGAATATTACTTCCGGGTCTTTTCTGAAAACATGTGTGGCCTCAGTGAGGATGCCACCATGACTAAAGAGAGTGCAGTGATCGCCAGGGATGGTAAAATCTACAAAAATCCAGTGTATGAAGACTTTGATTTCTCAGAGGCACCCATGTTTACTCAGCCTTTGGTTAACACCTATGCCATAGCTGGTTACAATGCCACCCTAAACTGCAGTGTGAGAGGAAATCCTAAGCCTAAAATAACCTGGATGAAAAACAAAGTTGCTATTGTGGATGATCCAAGATACAGGATGTTCAGCAACCAGGGAGTCTGTACCCTGGAAATTCGCAAGCCCAGCCCCTATGATGGAGGCACTTACTGCTGCAAAGCAGTCAATGACCTTGGGACAGTGGAGATTGAATGCAAACTGGAGGTGAAAGGTGGGCTCTCCTTCTGCAGACTCCTCTTGCAAGGCGTACCTCCAAACATAATTGATTCGTATCTGCGAGACTTACACTCAAGCAATCCTGAGGAATACTGA
>PDK4 1236
ATGAAGGCGGCCCGCTTCGTGCTGCGCAGCGCTGGCTCGCTCAACGGCGCCGGCCTGGTGCCCCGAGAGGTGGAGCATTTCTCGCGCTACAGCCCGTCCCCGCTGTCCATGAAGCAGCTACTGGACTTTGGTTCAGAAAATGCATGTGAAAGAACTTCTTTTGCATTTTTGCGACAAGAATTGCCTGTGAGACTCGCCAACATTCTGAAGGAAATTGATATCCTCCCGACCCAATTAGTAAATACCTCTTCAGTGCAATTGGTTAAAAGCTGGTATATACAGAGCCTGATGGATTTGGTGGAATTCCATGAGAAAAGCCCAGATGACCAGAAAGCATTATCAGACTTTGTAGATACACTCATCAAAGTTCGAAATAGACACCATAATGTAGTCCCTACAATGGCACAAGGAATCATAGAGTATAAAGATGCCTGTACAGTTGACCCAGTCACCAATCAAAATCTTCAATATTTCTTGGATCGATTTTACATGAACCGTATTTCTACTCGGATGCTGATGAACCAGCACATTCTTATATTTAGTGACTCACAGACAGGAAACCCAAGCCACATTGGAAGCATTGATCCTAACTGTGATGTGGTAGCAGTGGTCCAAGATGCCTTTGAGTGTTCAAGGATGCTCTGTGATCAGTATTATTTATCATCTCCAGAATTAAAGCTTACACAAGTGAATGGAAAATTTCCAGACCAACCAATTCACATCGTGTATGTTCCTTCTCACCTCCATCATATGCTCTTTGAACTATTTAAGAATGCAATGCGGGCAACAGTTGAACACCAGGAAAATCAGCCTTCCCTTACACCAATAGAGGTTATTGTTGTCTTGGGAAAAGAAGACCTTACCATTAAGATTTCAGACAGAGGAGGTGGTGTTCCCCTGAGAATTATTGACCGCCTCTTTAGTTATACATACTCCACTGCACCAACGCCTGTGATGGATAATTCCCGGAATGCTCCTTTGGCTGGTTTTGGTTACGGCTTGCCAATTTCTCGTCTGTATGCAAAGTACTTTCAAGGAGATCTGAATCTCTACTCTTTATCAGGATATGGAACAGATGCTATCATCTACTTAAAGGCTTTGTCTTCTGAGTCTATAGAAAAACTTCCAGTTTTTAACAAGTCAGCCTTCAAACATTATCAGATGAGCTCTGAGGCTGATGACTGGTGTATCCCAAGCAGGGAACCAAAGAACCTGGCAAAAGAAGTGGCCATGTGA
>ATP2A1 3006
ATGGAGGCCGCTCATGCTAAAACCACGGAGGAATGTTTGGCCTATTTTGGGGTGAGTGAGACCACGGGCCTCACCCCGGACCAAGTTAAGCGGAATCTGGAGAAATACGGCCTCAATGAGCTCCCTGCTGAGGAAGGGAAGACCCTGTGGGAGCTGGTGATAGAGCAGTTTGAAGACCTCCTGGTGCGGATTCTCCTCCTGGCCGCATGCATTTCCTTCGTGCTGGCCTGGTTTGAGGAAGGTGAAGAGACCATCACTGCCTTTGTTGAACCCTTTGTCATCCTCTTGATCCTCATTGCCAATGCCATCGTGGGGGTTTGGCAGGAGCGGAACGCAGAGAACGCCATCGAGGCCCTGAAGGAGTATGAGCCAGAGATGGGGAAGGTCTACCGGGCTGACCGCAAGTCAGTGCAAAGGATCAAGGCTCGGGACATCGTCCCTGGGGACATCGTGGAGGTGGCTGTGGGGGACAAAGTCCCTGCAGACATCCGAATCCTCGCCATCAAATCCACCACGCTGCGGGTTGACCAGTCCATCCTGACAGGCGAGTCTGTATCTGTCATCAAACACACGGAGCCCGTTCCTGACCCCCGAGCTGTCAACCAGGACAAGAAGAACATGCTTTTCTCGGGCACCAACATTGCAGCCGGCAAGGCCTTGGGCATCGTGGCCACCACTGGTGTGGGCACCGAGATTGGGAAGATCCGAGACCAAATGGCTGCCACAGAACAGGACAAGACCCCCTTGCAGCAGAAGCTGGATGAGTTTGGGGAGCAGCTCTCCAAGGTCATCTCCCTCATCTGTGTGGCTGTCTGGCTTATCAACATTGGCCACTTCAACGACCCCGTCCATGGGGGCTCCTGGTTCCGCGGGGCCATCTACTACTTTAAGATTGCCGTGGCCTTGGCTGTGGCTGCCATCCCCGAAGGTCTTCCTGCAGTCATCACCACCTGCCTGGCCCTGGGTACCCGTCGGATGGCAAAGAAGAATGCCATTGTAAGAAGCTTGCCCTCCGTAGAGACCCTGGGCTGCACCTCTGTCATCTGTTCCGACAAGACAGGCACCCTCACCACCAACCAGATGTCTGTCTGCAAGATGTTTATCATTGACAAGGTGGATGGGGACATCTGCCTCCTGAATGAGTTCTCCATCACCGGCTCCACTTACGCTCCAGAGGGAGAGGTCTTGAAGAATGATAAGCCAGTCCGGCCAGGGCAGTATGACGGGCTGGTGGAGCTGGCCACCATCTGTGCCCTCTGCAATGACTCCTCCTTGGACTTCAACGAGGCCAAAGGTGTCTATGAGAAGGTCGGCGAGGCCACCGAGACAGCACTCACCACCCTGGTGGAGAAGATGAATGTGTTCAACACGGATGTGAGAAGCCTCTCGAAGGTGGAGAGAGCCAACGCCTGCAACTCGGTGATCCGCCAGCTAATGAAGAAGGAATTCACCCTGGAGTTCTCCCGAGACAGAAAGTCCATGTCTGTCTATTGCTCCCCAGCCAAATCTTCCCGGGCTGCTGTGGGCAACAAGATGTTTGTCAAGGGTGCCCCTGAGGGCGTCATCGACCGCTGTAACTATGTGCGAGTTGGCACCACCCGGGTGCCACTGACGGGGCCGGTGAAGGAAAAGATCATGGCGGTGATCAAGGAGTGGGGCACTGGCCGGGACACCCTGCGCTGCTTGGCCCTGGCCACCCGGGACACCCCCCCGAAGCGAGAGGAAATGGTCCTGGATGACTCTGCCAGGTTCCTGGAGTATGAGACGGACCTGACATTCGTGGGTGTAGTGGGCATGCTGGACCCTCCGCGCAAGGAGGTCACGGGCTCCATCCAGCTGTGCCGTGACGCCGGGATCCGGGTGATCATGATCACTGGGGACAACAAGGGCACAGCCATTGCCATCTGCCGGCGAATTGGCATCTTTGGGGAGAACGAGGAGGTGGCCGATCGCGCCTACACGGGCCGAGAGTTCGACGACCTGCCCCTGGCTGAACAGCGGGAAGCCTGCCGACGTGCCTGCTGCTTCGCCCGTGTGGAGCCCTCGCACAAGTCCAAGATTGTGGAGTACCTGCAGTCCTACGATGAGATCACAGCCATGACAGGTGATGGCGTCAATGACGCCCCTGCCCTGAAGAAGGCTGAGATTGGCATTGCCATGGGATCTGGCACTGCCGTGGCCAAGACTGCCTCTGAGATGGTGCTGGCTGACGACAACTTCTCCACCATCGTAGCTGCTGTGGAGGAGGGCCGCGCCATCTACAACAACATGAAGCAGTTCATCCGCTACCTCATTTCCTCCAACGTGGGCGAGGTGGTCTGTATCTTCCTGACCGCTGCCCTGGGGCTGCCTGAGGCCCTGATCCCGGTGCAGCTGCTATGGGTGAACTTGGTGACCGACGGGCTCCCAGCCACAGCCCTGGGCTTCAACCCACCAGACCTGGACATCATGGACCGCCCCCCCCGGAGCCCCAAGGAGCCCCTCATCAGTGGCTGGCTCTTCTTCCGCTACATGGCAATCGGGGGCTATGTGGGTGCAGCCACCGTGGGAGCAGCTGCCTGGTGGTTCCTGTACGCTGAGGATGGGCCTCATGTCAACTACAGCCAGCTGACTCACTTCATGCAGTGCACCGAGGACAACACCCACTTTGAGGGCATAGACTGTGAGGTCTTCGAGGCCCCCGAGCCCATGACCATGGCCCTGTCCGTGCTGGTGACCATCGAGATGTGCAATGCACTGAACAGCCTGTCCGAGAACCAGTCCCTGCTGCGGATGCCACCCTGGGTGAACATCTGGCTGCTGGGCTCCATCTGCCTCTCCATGTCCCTGCACTTCCTCATCCTCTATGTTGACCCCCTGCCGATGATCTTCAAGCTCCGGGCCCTGGACCTCACCCAGTGGCTCATGGTCCTCAAGATCTCACTGCCAGTCATTGGGCTCGACGAAATCCTCAAGTTCGTTGCTCGGAACTACCTAGAGGATCCAGAAGATGAAAGAAGGAAGTGA
>TPM1 846
ATGGACGCCATCAAGAAGAAGATGCAGATGCTGAAGCTCGACAAGGAGAACGCCTTGGATCGAGCTGAGCAGGCGGAGGCCGACAAGAAGGCGGCGGAAGACAGGAGCAAGCAGCTGGAAGATGAGCTGGTGTCACTGCAAAAGAAACTCAAGGGCACCGAAGATGAACTGGACAAATACTCTGAGGCTCTCAAAGATGCCCAGGAGAAGCTGGAGCTGGCAGAGAAAAAGGCCACCGATGCTGAAGCCGACGTAGCTTCTCTGAACAGACGCATCCAGCTGGTTGAGGAAGAGTTGGATCGTGCCCAGGAGCGTCTGGCAACAGCTTTGCAGAAGCTGGAGGAAGCTGAGAAGGCAGCAGATGAGAGTGAGAGAGGCATGAAAGTCATTGAGAGTCGAGCCCAAAAAGATGAAGAAAAAATGGAAATTCAGGAGATCCAACTGAAAGAGGCCAAGCACATTGCTGAAGATGCCGACCGCAAATATGAAGAGGTGGCCCGTAAGCTGGTCATCATTGAGAGCGACCTGGAACGTGCAGAGGAGCGGGCTGAGCTCTCAGAAGGCCAAGTCCGACAGCTGGAAGAACAATTAAGAATAATGGATCAGACCTTGAAAGCATTAATGGCTGCAGAGGATAAGTACTCGCAGAAGGAAGACAGATATGAGGAAGAGATCAAGGTCCTTTCCGACAAGCTGAAGGAGGCTGAGACTCGGGCTGAGTTTGCGGAGAGGTCAGTAACTAAATTGGAGAAAAGCATTGATGACTTAGAAGATCAACTCTACCAGCAACTTGAGCAAAATCGCCGCCTCACTAATGAACTAAAGCTGGCCCTGAATGAGGATTAA
>PYGM 2529
ATGTCCCGGCCCCTGTCAGACCAAGAGAAAAGAAAGCAAATCAGTGTGCGTGGCCTGGCCGGCGTGGAGAACGTGACTGAGCTGAAAAAGAACTTCAACCGGCACCTGCATTTCACACTCGTAAAGGACCGCAATGTGGCCACCCCACGAGACTACTACTTTGCTCTGGCCCATACCGTGCGCGACCACCTCGTGGGGCGCTGGATCCGCACGCAGCAGCACTACTATGAGAAGGACCCCAAGAGGATCTACTACCTGTCTTTAGAGTTCTATATGGGACGGACGCTACAGAACACCATGGTGAACCTGGCCTTAGAGAATGCCTGTGACGAGGCCACCTACCAGCTGGGCCTGGACATGGAGGAGCTGGAGGAAATTGAGGAGGATGCGGGGCTGGGCAACGGGGGCCTGGGCCGGCTGGCAGCCTGCTTTCTTGACTCCATGGCAACACTGGGCCTGGCCGCCTATGGCTACGGGATTCGCTATGAGTTTGGGATTTTTAACCAGAAGATCTCCGGGGGCTGGCAGATGGAGGAGGCCGATGACTGGCTTCGCTACGGCAACCCCTGGGAGAAGGCCCGGCCCGAGTTCACGCTACCTGTGCACTTCTACGGCCATGTGGAGCACACCAGCCAGGGTGCCAAGTGGGTGGACACACAGGTGGTACTGGCCATGCCCTACGATACGCCCGTGCCTGGCTATCGCAACAATGTTGTCAACACCATGCGCCTCTGGTCTGCCAAGGCTCCCAATGACTTCAACCTCAAGGACTTCAATGTCGGTGGCTACATCCAGGCTGTGTTGGACCGAAACCTGGCGGAGAACATCTCTCGTGTCCTGTACCCCAATGATAATTTCTTCGAAGGGAAGGAGCTGCGGCTGAAGCAGGAGTATTTCGTGGTGGCTGCCACCCTCCAGGACATCATCCGTCGCTTCAAGTCTTCCAAGTTCGGCTGCCGTGATCCCGTGCGCACGAACTTCGATGCCTTCCCAGATAAGGTGGCCATCCAGCTCAATGACACCCACCCCTCCCTGGCCATCCCCGAGCTGATGAGGATCCTGGTGGACCTGGAACGGATGGACTGGGACAAGGCGTGGGATGTGACAGTGAGGACCTGTGCCTACACCAACCACACGGTGCTGCCCGAGGCCCTGGAGCGCTGGCCGGTGCACCTCTTGGAGACGCTGCTGCCGCGGCACCTCCAGATCATCTACGAGATCAACCAGCGCTTCCTCAACCGGGTGGCGGCCGCATTCCCAGGGGACGTAGACCGGCTGCGGCGCATGTCGCTGGTGGAGGAGGGCGCAGTGAAGCGCATCAACATGGCACACCTGTGCATCGCGGGGTCGCACGCCGTCAACGGCGTGGCGCGCATCCACTCCGAGATCCTCAAGAAGACCATCTTCAAAGACTTCTATGAGCTGGAGCCTCATAAGTTCCAGAATAAGACCAACGGCATCACCCCTCGGCGCTGGCTGGTTCTGTGTAACCCCGGGCTGGCAGAGGTCATTGCTGAGCGCATCGGGGAGGACTTCATCTCTGACCTGGACCAGCTGCGCAAACTGCTCTCCTTTGTGGATGATGAAGCTTTCATTCGGGATGTGGCCAAAGTGAAGCAGGAAAACAAGTTGAAGTTTGCTGCCTACCTAGAGAGGGAATACAAAGTCCACATCAACCCCAACTCACTCTTCGACATCCAGGTGAAGCGGATTCACGAATATAAACGACAGCTCCTCAACTGCCTCCATGTCATCACCCTGTACAACCGCATCAAGAGGGAGCCCAATAAGTTTTTTGTGCCTCGGACTGTGATGATTGGAGGGAAGGCTGCACCTGGGTACCACATGGCCAAGATGATCATCAGACTCGTCACAGCCATCGGGGATGTGGTCAACCATGACCCGGCAGTGGGTGACCGCCTCCGTGTCATCTTCCTGGAGAACTACCGAGTCTCACTGGCCGAGAAAGTGATCCCAGCTGCAGACCTCTCTGAGCAGATCTCCACTGCGGGCACTGAAGCCTCAGGCACCGGCAACATGAAGTTCATGCTCAACGGGGCTCTGACCATTGGCACCATGGACGGGGCCAATGTGGAGATGGCAGAAGAGGCGGGAGAGGAAAACTTCTTCATCTTTGGCATGCGGGTGGAGGATGTGGATAAGCTTGACCAAAGAGGGTACAATGCCCAGGAGTACTACGATCGCATTCCTGAGCTTCGGCAGGTCATTGAGCAGCTGAGCAGTGGCTTCTTCTCCCCCAAACAGCCCGACCTGTTCAAGGACATTGTCAATATGCTCATGCACCATGACCGGTTTAAAGTCTTCGCAGATTATGAAGACTACATTAAATGCCAGGAGAAAGTCAGCGCCTTGTACAAGAACCCAAGAGAGTGGACGCGGATGGTGATCCGGAACATAGCCACCTCTGGCAAGTTCTCCAGTGACCGCACCATTGCCCAGTATGCCCGGGAGATCTGGGGTGTGGAGCCTTCCCGCCAGCGCCTGCCAGCCCCGGATGAGGCCATCTGA
>PDLIM3 1095
ATGCCCCAGACGGTGATCCTCCCGGGCCCTGCGCCCTGGGGCTTCAGGCTCTCAGGGGGCATAGACTTCAACCAGCCTTTGGTCATCACCAGGATTACACCAGGAAGCAAGGCGGCAGCTGCCAACCTGTGTCCTGGAGATGTCATCCTGGCTATTGACGGCTTTGGGACAGAGTCCATGACTCATGCTGATGCGCAGGACAGGATTAAAGCAGCAGCTCACCAGCTGTGTCTCAAAATTGACAGGGGAGAAACTCACTTATGGTCTCCACAAGTATCTGAAGATGGGAAAGCCCATCCTTTCAAAATCAACTTAGAATCAGAACCACAGGACGGGAACTACTTTGAACACAAGCATAATATTCGGCCCAAACCTTTCGTGATCCCGGGCCGAAGCAGTGGATGCAGCACTCCCTCCGGGATTGACTGTGGCAGTGGACGCAGCACCCCTTCTTCTGTCAGTACTGTTAGTACCATTTGCCCAGGTGACTTGAAAGTTGCGGCTAAGCTGGCCCCTAACATTCCTTTGGAAATGGAACTTCCTGGTGTGAAGATTGTACATGCTCAGTTTAATACACCTATGCAGTTGTACTCAGATGACAATATTATGGAAACACTCCAGGGTCAGGTTTCAACAGCCCTAGGGGAAACACCTTTGATGAGCGAGCCCACAGCCTCGGTGCCCCCCGAGTCGGACGTGTACCGGATGCTCCACGACAATCGGAATGAGCCCACACAGCCTCGCCAGTCGGGCTCCTTCAGAGTGCTCCAGGGAATGGTGGACGATGGCTCTGATGACCGTCCGGCTGGAACGCGGAGTGTGAGAGCTCCGGTGACGAAAGTCCATGGCGGTTCAGGCGGGGCACAGAGGATGCCGCTCTGTGACAAATGTGGGAGTGGCATAGTCGGTGCTGTGGTGAAGGCGCGGGATAAGTACCGGCACCCTGAGTGCTTCGTGTGTGCCGACTGCAACCTCAACCTCAAGCAAAAGGGCTACTTCTTCATAGAAGGGGAGCTGTACTGCGAAACCCACGCAAGAGCCCGCACAAAGCCCCCAGAGGGCTATGACACGGTCACTCTGTATCCCAAAGCTTAA
>PKM 1818
ATGCAGTGGAGCTCAGAGAGAGGAGAACGGCTCCTCACGCCTGGGGCCTGCTCTTCAGAAGTCCCCAGCGCCGTTCCTTCCAGATCAGGCGGCTCTCCAGGGCACACCGTATTCAGCTCTGAGCGGTCTTTGCTAGTGAGGCCAAGGAGCCACCCTGAGCCAAAAGGGGAGCATTATGTCACCGGAAGCCCAACCCCAGAGAACCAAAGGACCTCAGCAGCCATGTCGAAGCCCCATAGTGAAGCCGGGACTGCCTTCATTCAGACCCAGCAGCTGCACGCAGCCATGGCTGACACATTCCTGGAGCACATGTGCCGCCTGGACATTGATTCACCACCCATCACAGCCCGGAACACTGGCATCATCTGTACCATTGGCCCAGCTTCCCGATCAGTGGAGACGTTGAAGGAGATGATTAAGTCTGGAATGAATGTGGCTCGTCTGAACTTCTCTCATGGAACTCATGAGTACCATGCGGAGACCATCAAGAATGTGCGCACAGCCACGGAAAGCTTTGCTTCTGACCCCATCCTCTACCGGCCCGTTGCTGTGGCTCTAGACACTAAAGGACCTGAGATCCGAACTGGGCTCATCAAGGGCAGCGGCACTGCAGAGGTGGAGCTGAAGAAGGGAGCCACTCTCAAAATCACGCTGGATAACGCCTACATGGAAAAGTGTGACGAGAACATCCTGTGGCTGGACTACAAGAACATCTGCAAGGTGGTGGAAGTGGGCAGCAAGATCTACGTGGATGATGGGCTTATTTCTCTCCAGGTGAAGCAGAAAGGTGCCGACTTCCTGGTGACGGAGGTGGAAAATGGTGGCTCCTTGGGCAGCAAGAAGGGTGTGAACCTTCCTGGGGCTGCTGTGGACTTGCCTGCTGTGTCGGAGAAGGACATCCAGGATCTGAAGTTTGGGGTCGAGCAGGATGTTGATATGGTGTTTGCGTCATTCATCCGCAAGGCATCTGATGTCCATGAAGTTAGGAAGGTCCTGGGAGAGAAGGGAAAGAACATCAAGATTATCAGCAAAATCGAGAATCATGAGGGGGTTCGGAGGTTTGATGAAATCCTGGAGGCCAGTGATGGGATCATGGTGGCTCGTGGTGATCTAGGCATTGAGATTCCTGCAGAGAAGGTCTTCCTTGCTCAGAAGATGATGATTGGACGGTGCAACCGAGCTGGGAAGCCTGTCATCTGTGCTACTCAGATGCTGGAGAGCATGATCAAGAAGCCCCGCCCCACTCGGGCTGAAGGCAGTGATGTGGCCAATGCAGTCCTGGATGGAGCCGACTGCATCATGCTGTCTGGAGAAACAGCCAAAGGGGACTATCCTCTGGAGGCTGTGCGCATGCAGCACCTGATAGCTCGTGAGGCTGAGGCAGCCATGTTCCACCGCAAGCTGTTTGAAGAACTTGTGCGAGCCTCAAGTCACTCCACAGACCTCATGGAAGCCATGGCCATGGGCAGCGTGGAGGCTTCTTATAAGTGTTTAGCAGCAGCTTTGATAGTTCTGACGGAGTCTGGCAGGTCTGCTCACCAGGTGGCCAGATACCGCCCACGTGCCCCCATCATTGCTGTGACCCGGAATCCCCAGACAGCTCGTCAGGCCCACCTGTACCGTGGCATCTTCCCTGTGCTGTGCAAGGACCCAGTCCAGGAGGCCTGGGCTGAGGACGTGGACCTCCGGGTGAACTTTGCCATGAATGTTGGCAAGGCCCGAGGCTTCTTCAAGAAGGGAGATGTGGTCATTGTGCTGACCGGATGGCGCCCTGGCTCCGGCTTCACCAACACCATGCGTGTTGTTCCTGTGCCGTGA
>FHL1 1020
ATGGCTTCCCATAGACACTCAGGTCCCTCCAGCTACAAGGTGGGCACCATGGCGGAGAAGTTTGACTGCCACTACTGCAGGGATCCCTTGCAGGGGAAGAAGTATGTGCAAAAGGATGGCCACCACTGCTGCCTGAAATGCTTTGACAAGTTCTGTGCCAACACCTGTGTGGAATGCCGCAAGCCCATCGGTGCGGACTCCAAGGAGGTGCACTATAAGAACCGCTTCTGGCATGACACCTGCTTCCGCTGTGCCAAGTGCCTTCACCCCTTGGCCAATGAGACCTTTGTGGCCAAGGACAACAAGATCCTGTGCAACAAGTGCACCACTCGGGAGGACTCCCCCAAGTGCAAGGGGTGCTTCAAGGCCATTGTGGCAGGAGATCAAAACGTGGAGTACAAGGGGACCGTCTGGCACAAAGACTGCTTCACCTGTAGTAACTGCAAGCAAGTCATCGGGACTGGAAGCTTCTTCCCTAAAGGGGAGGACTTCTACTGCGTGACTTGCCATGAGACCAAGTTTGCCAAGCATTGCGTGAAGTGCAACAAGGCCATCACATCTGGAGGAATCACTTACCAGGATCAGCCCTGGCATGCCGATTGCTTTGTGTGTGTTACCTGCTCTAAGAAGCTGGCTGGGCAGCGTTTCACCGCTGTGGAGGACCAGTATTACTGCGTGGATTGCTACAAGAACTTTGTGGCCAAGAAGTGTGCTGGATGCAAGAACCCCATCACTGGGAAAAGGACTGTGTCAAGAGTGAGCCACCCAGTCTCTAAAGCTAGGAAGCCCCCAGTGTGCCACGGGAAACGCTTGCCTCTCACCCTGTTTCCCAGCGCCAACCTCCGGGGCAGGCATCCGGGTGGAGAGAGGACTTGTCCCTCGTGGGTGGTGGTTCTTTATAGAAAAAATCGAAGCTTAGCAGCTCCTCGAGGCCCGGGTTTGGTAAAGGCTCCAGTGTGGTGGCCTATGAAGGACAATCCTGGCACGACTACTGCTTCCACTGCAAAAAATGCTCCGTGA
>BIN1 1782
ATGGCAGAGATGGGCAGTAAAGGGGTGACGGCGGGAAAGATCGCCAGCAACGTGCAGAAGAAGCTCACCCGCGCGCAGGAGAAGGTTCTCCAGAAGCTGGGGAAGGCAGATGAGACCAAGGATGAGCAGTTTGAGCAGTGCGTCCAGAATTTCAACAAGCAGCTGACGGAGGGCACCCGGCTGCAGAAGGATCTCCGGACCTACCTGGCCTCCGTCAAAGCCATGCACGAGGCTTCCAAGAAGCTGAATGAGTGTCTGCAGGAGGTGTATGAGCCCGATTGGCCCGGCAGGGATGAGGCAAACAAGATCGCAGAGAACAACGACCTGCTGTGGATGGATTACCACCAGAAGCTGGTGGACCAGGCGCTGCTGACCATGGACACGTACCTGGGCCAGTTCCCCGACATCAAGTCACGCATTGCCAAGCGGGGGCGCAAGCTGGTGGACTACGACAGTGCCCGGCACCACTACGAGTCCCTTCAAACTGCCAAAAAGAAGGATGAAGCCAAAATTGCCAAGCCTGTCTCGCTGCTTGAGAAAGCCGCCCCCCAGTGGTGCCAAGGCAAACTGCAGGCTCATCTCGTAGCTCAAACTAACCTGCTCCGAAATCAGGCCGAGGAGGAGCTCATCAAAGCCCAGAAGGTGTTTGAGGAGATGAATGTGGATCTGCAGGAGGAGCTGCCGTCCCTGTGGAACAGCCGCGTAGGTTTCTACGTCAACACGTTCCAGAGCATCGCGGGCCTGGAGGAAAACTTCCACAAGGAGATGAGCAAGCTCAACCAGAACCTCAATGATGTGCTGGTCGGCCTGGAGAAGCAACACGGGAGCAACACCTTCACGGTCAAGGCCCAGCCCAGTGACAACGCGCCTGCAAAAGGGAACAAGAGCCCTTCGCCTCCAGATGGCTCCCCTGCCGCCACCCCCGAGATCAGAGTCAACCACGAGCCAGAGCCGGCCGGCGGGGCCACGCCCGGGGCCACCCTCCCCAAGTCCCCATCTCAGCTCCGGAAAGGCCCACCAGTCCCTCCGCCTCCCAAACACACCCCGTCCAAGGAAGTCAAGCAGGAGCAGATCCTCAGCCTGTTTGAGGACACGTTTGTCCCTGAGATCAGCGTGACCACCCCCTCCCAGTTTGAGGCCCCGGGGCCTTTCTCGGAGCAGGCCAGTCTGCTGGACCTGGACTTTGACCCCCTCCCGCCCGTGACGAGCCCTGTGAAGGCACCCACGCCCTCTGGTCAGTCAATTCCATGGGACCTCTGGGAGCCCACAGAGAGTCCAGCCGGCAGCCTGCCTTCCGGGGAGCCCAGCGCTGCCGAGGGCACCTTTGCTGTGTCCTGGCCCAGCCAGACGGCCGAGCCGGGGCCTGCCCAACCAGCAGAGGCCTCGGAGGTGGCGGGTGGGACCCAACCTGCGGCTGGAGCCCAGGAGCCAGGGGAGACGGCGGCAAGTGAAGCAGCCTCCAGCTCTCTTCCTGCTGTCGTGGTGGAGACCTTCCCAGCAACTGTGAATGGCACCGTGGAGGGCGGCAGTGGGGCCGGGCGCTTGGACCTGCCCCCAGGTTTCATGTTCAAGGTACAGGCCCAGCACGACTACACGGCCACTGACACAGACGAGCTGCAGCTCAAGGCTGGTGATGTGGTGCTGGTGATCCCCTTCCAGAACCCTGAAGAGCAGGATGAAGGCTGGCTCATGGGCGTGAAGGAGAGCGACTGGAACCAGCACAAGGAGCTGGAGAAGTGCCGTGGCGTCTTCCCCGAGAACTTCACTGAGAGGGTCCCATGA
>KLHL41 1821
ATGGATTCCCAGCGGGAACTTGCAGAGGAACTGCGGCTTTACCAATCCACCCTTCTTCAGGATGGTCTAAAAGATCTCCTGGATGAGAAAAAATTCATCGATTGCACCCTAAAAGCAGGTGACAAAAGTCTTCCTTGCCACAGATTGATTTTGTCAGCTTGTAGTCCTTACTTCCGTGAGTACTTTTTATCTGAAATTGATGAGGCGAAAAAAAAGGAGGTAGTGCTAGACAATGTGGATCCTGCTATACTTGATTTAATCATCAAATACCTGTACTCTGCCAGTATTGATCTCAATGACGGAAATGTGCAAGATATTTTTGCATTGGCCAGCCGCTTTCAGATCCCCTCAGTGTTTACTGTCTGCGTTTCTTATCTTCAGAAAAGACTTGCTCCTGGTAACTGTCTAGCCATCCTAAGATTAGGACTTCTTCTTGACTGCCCGAGACTCGCCATTTCTGCCCGTGAATTTGTGTCTGATCGCTTTGTACAGATTTGTAAGGAAGAGGACTTTATGCAACTGTCTCCACAGGAACTGATCTCAGTCATTTCAAATGACAGCCTAAATGTAGAAAAAGAAGAAGCAGTATTTGAGGCAGTGATGAAATGGGTGCGAACAGACAAGGAAAACAGGGTTAAAAACCTTAGTGAAGTGTTTGATTGTATCCGTTTTCGCCTTATGACAGAAAAATATTTTAAGGATCATGTTGAGAAAGATGATATAATTAAAAGCAACCCAGACCTCCAGAAAAAAATCAAAGTTCTAAAAGATGCTTTCGCAGGCAAACTCCCAGAACCTAGCAAAAATGCCGCGAAGACTGGGGCTGGTGAGGTGAATGGTGATGTTGGTGATGAAGATTTACTTCCTGGTTACCTGAATGACATTCCCAGGCATGGAATGTTTGTAAAAGACCTCATCCTCTTGGTTAATGACACAGCAGCAGTGGCTTATGACCCCACGGAAAATGAATGCTACCTTACTGCACTGGCTGAGCAGATTCCCAGAAATCATTCCAGCATTGTTACCCAGCAAAATCAGATATATGTGGTAGGAGGACTATATGTGGATGAAGAAAATAAGGATCAACCTCTACAGTCATACTTCTTCCAGCTCGATAGCATAGCATCTGAATGGGTTGGACTTCCACCTCTGCCTTCAGCCAGGTGTCTCTTCGGTCTGGGAGAGGTGGATGATAAAATCTATGTAGTTGCAGGCAAAGACCTTCAAACAGAGGCTTCGCTGGATTCAGTATTATGCTATGATCCTGTGGCTGCAAAATGGAACGAAGTAAAAAAACTCCCTATCAAAGTCTATGGCCATAATGTGATTTCACATAAAGGGATGATATATTGTCTAGGAGGAAAGACAGATGACAAAAAATGTACAAACAGGGTGTTTATCTTCAACCCCAAAAAAGGAGATTGGAAAGATCTGGCTCCAATGAAAATTCCTCGTTCCATGTTTGGAGTAGCAGTCCATAAAGGCAAAATTGTGATTGCAGGAGGTGTCACTGAAGATGGTCTTTCAGCTTCAGTTGAAGCTTTTGACCTTACAACAAATAAATGGGATGTAATGACCGAATTTCCCCAAGAAAGAAGCTCCATCAGTTTGGTCAGCCTGGCTGGATCTCTGTATGCAATTGGTGGTTTTGCTATGATTCAACTGGAGTCTAAAGAATTTGCACCCACTGAAGTCAATGACATATGGAAGTATGAAGATGATAAAAAAGAATGGGCTGGGATGTTGAAGGAAATACGTTATGCTTCAGGAGCTAGTTGCCTAGCAACACGTTTAAATCTCTTCAAACTGTCTAAACTGTGA
>HSPB7 738
ATGGGGAGACAGGTGAACCCTCGCCCCCGTGGGAACTGCCAGTTGGATAGGGAAGAAGGGACACAGCAGAGAGTCACAGCACACAGGAAGACTATGTCACACTGCCAGGTGCTGTGGGAGGACAAAGACAGTCAGTGCTGGGGGCATCTGGACTGGGTGTGGGCCCATGTGAGCAGGAGCAGTCAGAGAGGCCTCCCTGGGGGAGGAGGCATTGGAGCTGATCTGGGACGGAAGGGACGGATTTGGAGAGGACAGCAGAGGCCCTTAACTGCAACCTGGGCAGAGCAGAGGGCCTGGCCGCCTCTCAGAATGGCCTCCACCCTGGCCCAGGGCAAGGACCCGCCCATGGAGAAGGCCCTGAGCATGTTTTCCGATGACTTTGGCAGCTTCATGCGGCCCCACTCGGAGCCCCTGGCCTTCCCAGCCCGCCCCGGTGGGGCAGGCAACATCAAGACCCTAGGAGACGCCTATGAGTTTGCGGTGGACGTGAGAGACTTCTCACCTGAAGACATCATTGTCACCACCTCCAACAACCACATCGAGGTGCGGGCTGAGAAGCTGGCGGCTGACGGCACTGTCATGAACACCTTCGCTCACAAGTGCCAGCTGCCGGAGGACGTGGACCCGACGTCGGTGACCTCGGCTCTGCGGGAGGACGGCAGCCTCACTATCCGGGCACGGCGTCACCCGCATACAGAACACGTCCAGCAGACCTTCCGGACGGAGATCAAAATCTGA
>DES 1413
ATGAGCCAGGCCTACTCGTCCAGCCAGCGCGTGTCCTCCTACCGCCGCACCTTCGGCGGGGCCCCGGGCTTCCCACTCGGCTCCCCGCTGAGTTCGCCCGTGTTCCCGCGGGCGGGTTTCGGCTCTAAGGGCTCCTCCAGCTCGGTGACGTCCCGCGTGTACCAGGTGTCGCGCACGTCGGGCGGGGCCGGGGGCCTGGGGTCGCTGCGGGCCAGCCGGCTGGGGACCACCCGCACGCCCTCCTCCTACGGCGCAGGCGAGCTGCTGGACTTCTCACTGGCCGACGCGGTGAACCAGGAGTTTCTGACCACGCGCACCAACGAGAAGGTGGAGCTGCAGGAGCTCAATGACCGCTTCGCCAACTACATCGAGAAGGTGCGCTTCCTGGAGCAGCAGAACGCGGCGCTCGCCGCCGAAGTGAACCGGCTCAAGGGCCGCGAGCCGACGCGAGTGGCCGAGCTCTACGAGGAGGAGCTGCGGGAGCTGCGGCGCCAGGTGGAGGTGCTCACTAACCAGCGCGCGCGCGTCGACGTCGAGCGCGACAACCTGCTCGACGACCTGCAGCGGCTCAAGGCCAAGCTGCAGGAGGAGATTCAGTTGAAGGAAGAAGCAGAGAACAATTTGGCTGCCTTCCGAGCGGACGTGGATGCAGCTACTCTAGCTCGCATTGACCTGGAGCGCAGAATTGAATCTCTCAACGAGGAGATCGCGTTCCTTAAGAAAGTGCATGAAGAGGAGATCCGTGAGTTGCAGGCTCAGCTTCAGGAACAGCAGGTCCAGGTGGAGATGGACATGTCTAAGCCAGACCTCACTGCCGCCCTCAGGGACATCCGGGCTCAGTATGAGACCATCGCGGCTAAGAACATTTCTGAAGCTGAGGAGTGGTACAAGTCGAAGGTGTCAGACCTGACCCAGGCAGCCAACAAGAACAACGACGCCCTGCGCCAGGCCAAGCAGGAGATGATGGAATACCGACACCAGATCCAGTCCTACACCTGCGAGATTGACGCCCTGAAGGGCACTAACGATTCCCTGATGAGGCAGATGCGGGAATTGGAGGACCGATTTGCCAGTGAGGCCAGTGGCTACCAGGACAACATTGCGCGCCTGGAGGAGGAAATCCGGCACCTCAAGGATGAGATGGCCCGCCATCTGCGCGAGTACCAGGACCTGCTCAACGTGAAGATGGCCCTGGATGTGGAGATTGCCACCTACCGGAAGCTGCTGGAGGGAGAGGAGAGCCGGATCAATCTCCCCATCCAGACCTACTCTGCCCTCAACTTCCGAGAAACCAGCCCTGAGCAAAGGGGTTCTGAGGTCCATACCAAGAAGACGGTGATGATCAAGACCATCGAGACACGGGATGGGGAGGTCGTCAGTGAGGCCACACAGCAGCAGCATGAAGTGCTCTAA
>UBC 2058
ATGCAGATCTTCGTGAAGACTCTGACTGGTAAGACCATCACCCTCGAGGTTGAGCCCAGTGACACCATCGAGAATGTCAAGGCAAAGATCCAAGATAAGGAAGGCATCCCTCCTGACCAGCAGAGGCTGATCTTTGCTGGAAAACAGCTGGAAGATGGGCGCACCCTGTCTGACTACAACATCCAGAAAGAGTCCACCCTGCACCTGGTGCTCCGTCTCAGAGGTGGGATGCAAATCTTCGTGAAGACACTCACTGGCAAGACCATCACCCTTGAGGTCGAGCCCAGTGACACCATCGAGAACGTCAAAGCAAAGATCCAGGACAAGGAAGGCATTCCTCCTGACCAGCAGAGGTTGATCTTTGCCGGAAAGCAGCTGGAAGATGGGCGCACCCTGTCTGACTACAACATCCAGAAAGAGTCTACCCTGCACCTGGTGCTCCGTCTCAGAGGTGGGATGCAGATCTTCGTGAAGACCCTGACTGGTAAGACCATCACCCTCGAGGTGGAGCCCAGTGACACCATCGAGAATGTCAAGGCAAAGATCCAAGATAAGGAAGGCATTCCTCCTGATCAGCAGAGGTTGATCTTTGCCGGAAAACAGCTGGAAGATGGTCGTACCCTGTCTGACTACAACATCCAGAAAGAGTCCACCTTGCACCTGGTACTCCGTCTCAGAGGTGGGATGCAAATCTTCGTGAAGACACTCACTGGCAAGACCATCACCCTTGAGGTCGAGCCCAGTGACACTATCGAGAACGTCAAAGCAAAGATCCAAGACAAGGAAGGCATTCCTCCTGACCAGCAGAGGTTGATCTTTGCCGGAAAGCAGCTGGAAGATGGGCGCACCCTGTCTGACTACAACATCCAGAAAGAGTCTACCCTGCACCTGGTGCTCCGTCTCAGAGGTGGGATGCAGATCTTCGTGAAGACCCTGACTGGTAAGACCATCACTCTCGAAGTGGAGCCGAGTGACACCATTGAGAATGTCAAGGCAAAGATCCAAGACAAGGAAGGCATCCCTCCTGACCAGCAGAGGTTGATCTTTGCCGGAAAACAGCTGGAAGATGGTCGTACCCTGTCTGACTACAACATCCAGAAAGAGTCCACCTTGCACCTGGTGCTCCGTCTCAGAGGTGGGATGCAGATCTTCGTGAAGACCCTGACTGGTAAGACCATCACTCTCGAGGTGGAGCCGAGTGACACCATTGAGAATGTCAAGGCAAAGATCCAAGACAAGGAAGGCATCCCTCCTGACCAGCAGAGGTTGATCTTTGCTGGGAAACAGCTGGAAGATGGACGCACCCTGTCTGACTACAACATCCAGAAAGAGTCCACCCTGCACCTGGTGCTCCGTCTTAGAGGTGGGATGCAGATCTTCGTGAAGACCCTGACTGGTAAGACCATCACTCTCGAAGTGGAGCCGAGTGACACCATTGAGAATGTCAAGGCAAAGATCCAAGACAAGGAAGGCATCCCTCCTGACCAGCAGAGGTTGATCTTTGCTGGGAAACAGCTGGAAGATGGACGCACCCTGTCTGACTACAACATCCAGAAAGAGTCCACCCTGCACCTGGTGCTCCGTCTTAGAGGTGGGATGCAGATCTTCGTGAAGACCCTGACTGGTAAGACCATCACTCTCGAAGTGGAGCCGAGTGACACCATTGAGAATGTCAAGGCAAAGATCCAAGACAAGGAAGGCATCCCTCCTGACCAGCAGAGGTTGATCTTTGCTGGGAAACAGCTGGAAGATGGACGCACCCTGTCTGACTACAACATCCAGAAAGAGTCCACCCTGCACCTGGTGCTCCGTCTCAGAGGTGGGATGCAAATCTTCGTGAAGACCCTGACTGGTAAGACCATCACCCTCGAGGTGGAGCCCAGTGACACCATCGAGAATGTCAAGGCAAAGATCCAAGATAAGGAAGGCATCCCTCCTGATCAGCAGAGGTTGATCTTTGCTGGGAAACAGCTGGAAGATGGACGCACCCTGTCTGACTACAACATCCAGAAAGAGTCCACTCTGCACTTGGTCCTGCGCTTGAGGGGGGGTGTCTAA
>YBX3 1119
ATGAGTGAGGCGGGCGAGGCCACCACCACCACCACCACCACCCTCCCGCAGGCTCCGACGGAGGCGGCCGCCGCGGCTCCCCAGGACCCCGCGCCCAAGAGCCCGGTGGGCAGCGGTGCGCCCCAGGCCGCGGCCCCGGCGCCCGCCGCCCACGTCGCAGGAAACCCCGGTGGGGACGCGGCCCCCGCAGCCACGGGCACCGCGGCCGCCGCCTCTTTAGCCACCGCCGCCGGCAGCGAAGACGCGGAGAAAAAAGTTCTCGCCACCAAAGTCCTTGGCACTGTCAAATGGTTCAACGTCAGAAATGGATATGGATTTATAAATCGAAATGACACCAAAGAAGATGTATTTGTACATCAGACTGCCATCAAGAAGAATAACCCACGGAAATATCTGCGCAGTGTAGGAGATGGAGAAACTGTAGAGTTTGATGTGGTTGAAGGAGAGAAGGGTGCAGAAGCTGCCAATGTGACTGGCCCGGATGGAGTTCCTGTGGAAGGGAGTCGTTACGCTGCAGATCGGCGCCGTTACAGACGTGGCTACTATGGAAGGCGCCGTGGCCCTCCCCGGAATTACGCTGGGGAGGAGGAGGAGGAAGGGAGCGGCAGCAGTGAAGGATTTGACCCCCCTGCCACTGATAGGCAGTTCTCTGGGGCCCGGAATCAGCTGCGCCGCCCCCAGTATCGCCCTCAGTACCGGCAGCGGCGGTTCCCGCCTTACCACGTGGGACAGACCTTTGACCGTCGCTCACGGGTCTTACCCCATCCCAACAGAATACAGGCTGGTGAGATTGGAGAGATGAAGGATGGAGTCCCAGAGGGAGCACAACTTCAGGGACCGGTTCATCGAAATCCAACTTACCGCCCAAGGTACCGTAGCAGGGGACCTCCTCGCCCACGACCTGCCCCAGCAGTTGGAGAGGCTGAAGATAAAGAAAATCAGCAAGCCACCAGTGGTCCAAACCAGCCGTCTGTTCGCCGTGGATACCGGCGTCCCTACAATTACCGGCGTCGCCCGCGTCCTCCTAACGCTCCTTCACAAGATGGCAAAGAGGCCAAGGCAGGTGAAGCACCAACTGAGAACCCTGCTCCACCCACCCAGCAGAGCAGTGCTGAGTAA
>ALDOA 1257
ATGGCAAGGCGCAAGCCAGAAGGGTCCAGCTTCAACATGACCCACCTGTCCATGGCTATGGCCTTTTCCTTTCCCCCAGTTGCCAGTGGGCAACTCCACCCTCAGCTGGGCAACACCCAGCACCAGACAGAGTTAGGAAAGGAACTTGCTACTACCAGCACCATGCCCTACCAATATCCAGCACTGACCCCGGAGCAGAAGAAGGAGCTGTCTGACATCGCTCACCGCATCGTGGCACCTGGCAAGGGCATCCTGGCTGCAGATGAGTCCACTGGGAGCATTGCCAAGCGGCTGCAGTCCATTGGCACCGAGAACACCGAGGAGAACCGGCGCTTCTACCGCCAGCTGCTGCTGACAGCTGACGACCGCGTGAACCCCTGCATTGGGGGTGTCATCCTCTTCCATGAGACACTCTACCAGAAGGCGGATGATGGGCGTCCCTTCCCCCAAGTTATCAAATCCAAGGGCGGTGTTGTGGGCATCAAGGTAGACAAGGGCGTGGTCCCCCTGGCAGGGACAAATGGCGAGACTACCACCCAAGGGTTGGATGGGCTGTCTGAGCGCTGTGCCCAGTACAAGAAGGACGGAGCTGACTTCGCCAAGTGGCGTTGTGTGCTGAAGATTGGGGAACACACCCCCTCAGCCCTCGCCATCATGGAAAATGCCAATGTTCTGGCCCGTTATGCCAGTATCTGCCAGCAGAATGGCATTGTGCCCATCGTGGAGCCTGAGATCCTCCCTGATGGGGACCATGACTTGAAGCGCTGCCAGTATGTGACCGAGAAGGTGCTGGCTGCTGTCTACAAGGCTCTGAGTGACCACCACATCTACCTGGAAGGCACCTTGCTGAAGCCCAACATGGTCACCCCAGGCCATGCTTGCACTCAGAAGTTTTCTCATGAGGAGATTGCCATGGCGACCGTCACAGCGCTGCGCCGCACAGTGCCCCCCGCTGTCACTGGGATCACCTTCCTGTCTGGAGGCCAGAGTGAGGAGGAGGCGTCCATCAACCTCAATGCCATTAACAAGTGCCCCCTGCTGAAGCCCTGGGCCCTGACCTTCTCCTACGGCCGAGCCCTGCAGGCCTCTGCCCTGAAGGCCTGGGGCGGGAAGAAGGAGAACCTGAAGGCTGCGCAGGAGGAGTATGTCAAGCGAGCCCTGGCCAACAGCCTTGCCTGTCAAGGAAAGTACACTCCGAGCGGTCAGGCTGGGGCTGCTGCCAGCGAGTCCCTCTTCGTCTCTAACCACGCCTATTAA
>CKM 1146
ATGCCATTCGGTAACACCCACAACAAGTTCAAGCTGAATTACAAGCCTGAGGAGGAGTACCCCGACCTCAGCAAACATAACAACCACATGGCCAAGGTACTGACCCTTGAACTCTACAAGAAGCTGCGGGACAAGGAGACTCCATCTGGCTTCACTGTAGACGATGTCATCCAGACAGGAGTGGACAACCCAGGTCACCCCTTCATCATGACCGTGGGCTGCGTGGCTGGTGATGAGGAGTCCTACGAAGTTTTCAAGGAACTCTTTGACCCCATCATCTCGGATCGCCACGGGGGCTACAAACCCACTGACAAGCACAAGACTGACCTCAACCATGAAAACCTCAAGGGTGGAGACGACCTGGACCCTAACTACGTGCTCAGCAGCCGCGTCCGCACTGGCCGCAGCATCAAGGGCTACACGTTGCCCCCACACTGCTCCCGTGGCGAGCGCCGGGCGGTGGAGAAGCTCTCTGTGGAAGCTCTCAACAGCCTGACGGGCGAGTTCAAAGGGAAGTACTACCCTCTGAAGAGCATGACGGAGAAGGAGCAGCAGCAGCTCATCGATGACCACTTCCTGTTCGACAAGCCCGTGTCCCCGCTGCTGCTGGCCTCAGGCATGGCCCGCGACTGGCCCGACGCCCGTGGCATCTGGCACAATGACAACAAGAGCTTCCTGGTGTGGGTGAACGAGGAGGATCACCTCCGGGTCATCTCCATGGAGAAGGGGGGCAACATGAAGGAGGTTTTCCGCCGCTTCTGCGTAGGGCTGCAGAAGATTGAGGAGATCTTTAAGAAAGCTGGCCACCCCTTCATGTGGAACCAGCACCTGGGCTACGTGCTCACCTGCCCATCCAACCTGGGCACTGGGCTGCGTGGAGGCGTGCATGTGAAGCTGGCGCACCTGAGCAAGCACCCCAAGTTCGAGGAGATCCTCACCCGCCTGCGTCTGCAGAAGAGGGGTACAGGTGGCGTGGACACAGCTGCCGTGGGCTCAGTATTTGACGTGTCCAACGCTGATCGGCTGGGCTCGTCCGAAGTAGAACAGGTGCAGCTGGTGGTGGATGGTGTGAAGCTCATGGTGGAAATGGAGAAGAAGTTGGAGAAAGGCCAGTCCATTGACGACATGATCCCCGCCCAGAAGTAG
>ANKRD2 1341
ATGCAGCCAGCAGTTCCCTTTTGCAACTCAGTTGCCTTGGCTAAGGCCCAACCAGTCCCAAGTGCTCAGGACAGAGGCTGGACGGGCTCCTTCCTGCACCCCTGCTCTTGGGACACAGTGCCCTCCGGCTCTAATAGGCCAGGAGTTGGGGGGGCAACTGGCTCTGCTCCCTGGCCCTGGCTCCCCCTGCTCCCTGGGGCTGCCCGAGGTGAAGGTGACAGGTGGGGGAGGCAGGTGGAGAATTGGGCCAGTGAGCTCATGGCAAAGGCGCCCAGCTGGGCAGGGGTGGGTGCTCTGGCCTATAAAGCCCCCGAGGCCCTGTGGCCTGCAGAGGCGGTTATGGACGGCACCATGGAGGACTCCGAGGCGGTGCAGAGGGCCACAGCGCTCATCGAGCAGCGGCTGGCACAGGAGGAGGAGAATGAGAAACTCCGAGGAGACGCACGCCAGAAGCTGCCCATGGACTTGCTGGTGCTGGAGGATGAGAAGCACCACGGGGCTCAGAGTGCAGCCCTGCAGAAGGTGAAGGGCCAAGAGCGCGTGCGCAAGACGTCCCTGGACCTGCGGCGGGAGATCATCGATGTGGGCGGGATCCAGAACCTCATCGAGCTGCGGAAGAAACGCAAGCAGAAGAAGCGGGACGCTCTGGCCGCCTCGCATGAGCCGCCCCCAGAGCCCGAGGAGATCACTGGCCCTGTGGATGAGGAGACCTTCCTGAAAGCTGCGGTGGAGGGGAAAATGAAGGTCATTGAGAAGTTCCTGGCTGACGGGGGGTCAGCCGACACGTGCGACCAGTTCCGTCGGACAGCACTGCACCGAGCTTCCCTGGAAGGCCACATGGAAATCCTGGAGAAGCTTCTAGATAATGGGGCCACTGTGGACTTCCAGGATCGGCTGGACTGCACAGCCATGCATTGGGCCTGCCGCGGGGGCCACTTAGAGGTGGTGAAACTTCTGCAAAGCCATGGAGCAGACACCAATGTGAGGGATAAGCTGCTGAGCACCCCGCTGCACGTGGCAGTCCGGACAGGGCAGGTGGAGATTGTGGAGCACTTTCTATCCCTGGGCCTGGAAATCAATGCCAGAGACAGGGAAGGGGATACTGCCCTGCATGACGCTGTGAGGCTCAACCGCTACAAAATCATCAAACTGCTGCTCCTGCATGGGGCTGACATGATGACCAAGAACCTGGCAGGAAAGACCCCGACGGACCTGGTGCAGCTCTGGCAGGCTGATACCCGGCACGCCCTGGAGCATCCTGAGCCGGGGGCTGAGCATAACGGGCTGGAGGGGCCTAATGATAGTGGGCGAGAGACCCCTCAGCCTGTGCCAGCCCAGTGA
>ACTA1 1134
ATGTGCGACGAAGACGAGACCACCGCCCTCGTGTGCGACAATGGCTCCGGCCTGGTGAAAGCCGGCTTCGCCGGGGATGACGCCCCTAGGGCCGTGTTCCCGTCCATCGTGGGCCGCCCCCGACACCAGGGCGTCATGGTCGGTATGGGTCAGAAAGATTCCTACGTGGGCGACGAGGCTCAGAGCAAGAGAGGTATCCTGACCCTGAAGTACCCTATCGAGCACGGCATCATCACCAACTGGGATGACATGGAGAAGATCTGGCACCACACCTTCTACAACGAGCTTCGCGTGGCTCCCGAGGAGCACCCCACCCTGCTCACCGAGGCCCCCCTCAATCCCAAGGCCAACCGCGAGAAGATGACCCAGATCATGTTTGAGACCTTCAACGTGCCCGCCATGTACGTGGCCATCCAGGCCGTGCTGTCCCTCTACGCCTCCGGCAGGACCACCGGCATCGTGCTGGACTCCGGCGACGGCGTCACCCACAACGTGCCCATTTATGAGGGCTACGCGCTGCCGCACGCCATCATGCGCCTGGACCTGGCGGGCCGCGATCTCACCGACTACCTGATGAAGATCCTCACTGAGCGTGGCTACTCCTTCGTGACCACAGCTGAGCGCGAGATCGTGCGCGACATCAAGGAGAAGCTGTGCTACGTGGCCCTGGACTTCGAGAACGAGATGGCGACGGCCGCCTCCTCCTCCTCCCTGGAAAAGAGCTACGAGCTGCCAGACGGGCAGGTCATCACCATCGGCAACGAGCGCTTCCGCTGCCCGGAGACGCTCTTCCAGCCCTCCTTCATCGGTATGGAGTCGGCGGGCATTCACGAGACCACCTACAACAGCATCATGAAGTGTGACATCGACATCAGGAAGGACCTGTATGCCAACAACGTCATGTCGGGGGGCACCACGATGTACCCTGGGATCGCTGACCGCATGCAGAAAGAGATCACCGCGCTGGCACCCAGCACCATGAAGATCAAGATCATCGCCCCGCCGGAGCGCAAATACTCGGTGTGGATCGGCGGCTCCATCCTGGCCTCGCTGTCCACCTTCCAGCAGATGTGGATCACCAAGCAGGAGTACGACGAGGCCGGCCCTTCCATCGTCCACCGCAAATGCTTCTAG
>ENO3 1332
ATGGCCGTTATGAGGACCCTAAGAGCCATGGCCATGCAGAAAATCTTTGCCCGGGAAATCTTGGACTCCAGGGGCAACCCCACGGTGGAGGTGGACCTGCACACGGCCAAGGGCCGATTCCGAGCAGCTGTGCCCAGTGGGGCTTCCACGGGTATCTATGAGGCTCTGGAACTAAGAGACGGAGACAAAGGCCGCTACCTGGGGAAAGGAGTCCTGAAGGCTGTGGAGAACATCAACAATACTCTGGGCCCTGCTCTGCTGCAAAAGAAACTAAGCGTTGTGGATCAAGAAAAAGTTGACAAATTTATGATTGAGCTAGATGGGACCGAGAATAAGTCCAAGTTTGGGGCCAATGCCATCCTGGGCGTGTCCTTGGCCGTGTGTAAGGCGGGAGCAGCTGAGAAGGGGGTCCCCCTGTACCGCCACATCGCAGATCTCGCTGGGAACCCTGACCTCATACTCCCAGTGCCAGCCTTCAATGTGATCAACGGGGGCTCCCATGCTGGAAACAAGCTGGCCATGCAGGAGTTCATGATTCTGCCTGTGGGAGCCAGCTCCTTCAAGGAAGCCATGCGCATTGGCGCCGAGGTCTACCACCACCTCAAGGGGGTCATCAAGGCCAAGTATGGGAAGGATGCCACCAATGTGGGTGATGAAGGTGGCTTCGCACCCAACATCCTGGAGAACAATGAGGCCCTGGAGCTGCTGAAGACGGCCATCCAGGCGGCTGGTTACCCAGACAAGGTGGTGATCGGCATGGATGTGGCAGCATCTGAGTTCTATCGCAATGGGAAGTACGATCTTGACTTCAAGTCGCCTGATGATCCCGCACGGCACATCACTGGGGAGAAGCTCGGAGAGCTGTATAAGAGCTTTATCAAGAACTATCCTGTGGTCTCCATCGAAGACCCCTTTGACCAGGATGACTGGGCCACTTGGACCTCCTTCCTCTCGGGGGTGAACATCCAGATTGTGGGGGATGACTTGACAGTCACCAACCCCAAGAGGATTGCCCAGGCCGTTGAGAAGAAGGCCTGCAACTGTCTGCTGCTGAAGGTCAACCAGATCGGCTCGGTGACCGAATCGATCCAGGCGTGCAAACTGGCTCAGTCTAATGGCTGGGGGGTGATGGTGAGCCACCGCTCTGGGGAGACTGAGGACACATTCATTGCTGACCTTGTGGTGGGGCTCTGCACAGGACAGATCAAGACTGGCGCCCCCTGCCGCTCGGAGCGTCTGGCCAAATACAACCAACTCATGAGGATCGAGGAGGCTCTTGGGGACAAGGCAATCTTTGCTGGACGCAAGTTCCGTAACCCGAAGGCCAAGTGA
>TPM2_TPM2 912
ATGGACGCCATCAAGAAGAAGATGCAGATGCTGAAGCTGGACAAGGAGAACGCCATCGACCGCGCCGAGCAGGCCGAAGCCGACAAGAAGCAAGCTGAGGACCGCTGCAAGCAGCTGGAGGAGGAGCAGCAGGCCCTCCAGAAGAAGCTGAAGGGGACAGAGGATGAGGTGGAAAAGTATTCTGAATCCGTGAAGGAGGCCCAGGAGAAACTGGAGCAGGCCGAGAAGAAGGCCACTGATGCTGAGGCAGATGTGGCCTCCCTGAACCGCCGCATTCAGCTGGTTGAGGAGGAGCTGGACCGGGCCCAGGAGCGCCTGGCTACAGCCCTGCAGAAGCTGGAGGAGGCCGAGAAGGCGGCTGATGAGAGCGAGAGAGGAATGAAGGTCATCGAAAACCGGGCCATGAAGGATGAGGAGAAGATGGAACTGCAGGAGATGCAGCTGAAGGAGGCCAAGCACATCGCTGAGGATTCAGACCGCAAATATGAAGAGGTGGCCAGGAAGCTGGTGATCCTGGAAGGAGAGCTGGAGCGCTCGGAGGAGAGGGCTGAGGTGGCCGAGAGCCGAGCCAGACAGCTGGAGGAGGAACTTCGAACCATGGACCAGGCCCTCAAGTCCCTGATGGCCTCAGAGGAGGAGGTAGTGACCCCTCTGAACCTTTCTGGGCAATGGCGCCTTCTCTCAGCTCACCTTCCCTCCGTCTCAGCACCGCAGGCTGCTCTTTCTCAGCTGCTGGGGATCAGGAAGGGCCTGGGGCTTCTGAGCCCTGCCTGCTGTCACTCTCACAACTTTGCTCTTCTCTTCTCTCCTCCACCCGTCCCCTGCTGTGCCATCTCCACTGTCTGGCTTCGCTGTGCCCTCACACCCTGCCCCCCCCGCCACACACCCCCTGCAGTAAATGTGGGGACCTAG
>MYOZ1 900
ATGCCGCTCTCAGGAACCCCGGCCCCTAATAAGAAGAGGAAATCCAGCAAGCTGATCATGGAACTCACTGGAGGTGGACAGGAGAGCTCAGGCTTGAACCTGGGCAAAAAGATCAGTGTCCCAAGGGATGTGATGTTGGAGGAACTGTCGCTGCTTACCAACCGGGGCTCCAAGATGTTCAAACTGCGGCAGATGAGGGTGGAGAAGTTTATTTATGAGAACCACCCTGATGTTTTCTCTGACAGCTCAATGGATCACTTCCAGAAGTTCCTTCCAACAGTGGGGGGACAGCTGGGCACAGCTGGTCAGGGATTCTCATACAGCAAGAGCAACGGCAGAGGCGGCAGCCAGGCAGGGGGCAGTGGCTCTGCCGGACAGTATGGCTCTGATCAGCAGCACCATCTGGGCTCTGGGTCTGGAGCTGGGGGTACAGGTGGTCCCGCGGGCCAGGCTGGCAGAGGAGGAGCTGCTGGCACAGCAGGGGTTGGTGAGACAGGATCAGGAGACCAGGCAGGCGGAGAAGGAAAACATATCACTGTGTTCAAGACCTATATTTCCCCATGGGAGCGAGCCATGGGGGTTGACCCCCAGCAAAAAATGGAACTTGGCATTGACCTGCTGGCCTATGGGGCCAAAGCTGAACTTCCCAAATATAAGTCCTTCAACAGGACGGCAATGCCCTATGGTGGATATGAGAAGGCCTCCAAACGCATGACCTTCCAGATGCCCAAGTTTGACCTGGGGCCCTTGCTGAGTGAACCCCTGGTCCTCTACAACCAAAACCTCTCCAACAGGCCTTCTTTCAATCGAACCCCTATTCCCTGGCTGAGCTCTGGGGAGCCTGTAGACTACAACGTGGATATTGGCATCCCCTTGGATGGAGAAACAGAGGAGCTGTGA
>GAPDH_GAPDH_GAPDH 1008
ATGGGGAAGGTGAAGGTCGGAGTCAACGGATTTGGTCGTATTGGGCGCCTGGTCACCAGGGCTGCTTTTAACTCTGGTAAAGTGGATATTGTTGCCATCAATGACCCCTTCATTGACCTCAACTACATGGTTTACATGTTCCAATATGATTCCACCCATGGCAAATTCCATGGCACCGTCAAGGCTGAGAACGGGAAGCTTGTCATCAATGGAAATCCCATCACCATCTTCCAGGAGCGAGATCCCTCCAAAATCAAGTGGGGCGATGCTGGCGCTGAGTACGTCGTGGAGTCCACTGGCGTCTTCACCACCATGGAGAAGGCTGGGGCTCATTTGCAGGGGGGAGCCAAAAGGGTCATCATCTCTGCCCCCTCTGCTGATGCCCCCATGTTCGTCATGGGTGTGAACCATGAGAAGTATGACAACAGCCTCAAGATCATCAGCAATGCCTCCTGCACCACCAACTGCTTAGCACCCCTGGCCAAGGTCATCCATGACAACTTTGGTATCGTGGAAGGACTCATGACCACAGTCCATGCCATCACTGCCACCCAGAAGACTGTGGATGGCCCCTCCGGGAAACTGTGGCGTGATGGCCGCGGGGCTCTCCAGAACATCATCCCTGCCTCTACTGGCGCTGCCAAGGCTGTGGGCAAGGTCATCCCTGAGCTGAACGGGAAGCTCACTGGCATGGCCTTCCGTGTCCCCACTGCCAACGTGTCAGTGGTGGACCTGACCTGCCGTCTAGAAAAACCTGCCAAATATGATGACATCAAGAAGGTGGTGAAGCAGGCGTCGGAGGGCCCCCTCAAGGGCATCCTGGGCTACACTGAGCACCAGGTGGTCTCCTCTGACTTCAACAGCGACACCCACTCCTCCACCTTTGACGCTGGGGCTGGCATTGCCCTCAACGACCACTTTGTCAAGCTCATTTCCTGGTATGACAACGAATTTGGCTACAGCAACAGGGTGGTGGACCTCATGGCCCACATGGCCTCCAAGGAGTAA
>TNNT3 825
ATGCCCCACCGCTCACTCCCGGTGCACATGTGCCCCAAGGCATCCGGAACGGGTGACCTCAGGCCCACCTGCAAAACCAAGAGCGCTGGCGGGCTCTCTGTGGTGTGCAGGGGGCTCCCAGGCAACCGAGACACCGCAGAGGAGGACGCGGAAGAGGAGAAACCGAGACCCAAACTCACTGCTCCTAAGATCCCAGAAGGGGAGAAAGTGGACTTCGATGACATCCAGAAGAAGCGTCAGAACAAAGACCTAATGGAGCTCCAGGCCCTCATCGACAGCCACTTTGAAGCCCGGAAGAAGGAGGAGGAGGAGCTGGTCGCTCTCAAAGAGAGAATCGAGAAGCGCCGTGCAGAGAGAGCGGAGCAGCAGAGGATTCGTGCAGAGAAGGAGAGGGAGCGCCAGAACAGACTGGCGGAGGAAAAGGCCAGAAGGGAGGAGGAGGATGCCAAGAGGAGGGCAGAGGACGACCTGAAGAAGAAGAAAGCTCTGTCTTCCATGGGAGCCAACTACAGCAGCTACCTGGCCAAGGCTGACCAGAAGAGAGGCAAGAAGCAGACAGCCCGGGAAATGAAGAAGAAGATTCTGGCTGAGAGACGCAAGCCGCTCAACATCGATCACCTTGGTGAAGACAAACTGAGGGACAAGGCCAAGGAGCTCTGGGAGACCCTGCACCAGCTGGAGATTGACAAGTTCGAGTTTGGGGAGAAGCTGAAACGCCAGAAATATGACATCACCACGCTCAGGAGCCGCATTGACCAGGCCCAGAAGCACAGCAAGAAGGCTGGGACCCCAGCCAAGGGCAAAGTCGGCGGGCGCTGGAAGTAG
>TNNT1 837
ATGTCGGACACCGAGGAGCAGGAATATGAGGAGGAGCAGCCGGAAGAGGAGGCTGCGGAGGAGGAGGAGGAAGCCCCCGAAGAGCCGGAGCCGGTGGCAGAGCCAGAAGAGGAACGCCCCAAACCAAGCCGCCCCGTGGTGCCTCCTTTGATCCCGCCAAAGATCCCAGAAGGGGAGCGCGTTGACTTCGATGACATCCACCGCAAGCGCATGGAGAAAGACCTGCTGGAGCTGCAGACACTCATCGATGTACATTTCGAGCAGCGGAAGAAGGAGGAAGAGGAGCTGGTTGCCTTGAAGGAGCGCATTGAGCGGCGCCGGTCAGAGAGAGCCGAGCAACAGCGCTTCAGAACTGAGAAGGAACGCGAACGTCAGGCTAAGCTGGCGGAGGAGAAGATGAGGAAGGAAGAGGAAGAGGCCAAGAAGCGGGCAGAGGATGATGCCAAGAAAAAGAAGGTGCTGTCCAACATGGGGGCCCATTTTGGCGGCTACCTGGTCAAGGCAGAACAGAAGCGTGGTAAGCGGCAGACGGGGCGGGAGATGAAGGTGCGCATCCTCTCCGAGCGTAAGAAGCCTCTGGACATTGACTACATGGGGGAGGAACAGCTCCGGGCCCGGTCTGCCTGGCTGCCTCCATCACAGCCCTCCTGCCCTGCCAGGGAGAAAGCCCAGGAGCTGTCGGACTGGATCCACCAGCTGGAGTCTGAGAAGTTCGACCTGATGGCGAAGCTGAAACAGCAGAAATATGAGATCAACGTGCTGTACAACCGCATCAGCCACGCCCAGAAGTTCCGGAAGGGGGCAGGGAAGGGCCGCGTTGGAGGCCGCTGGAAGTGA
>MB_MB_MB_MB_MB_MB_MB 465
ATGGGGCTCAGCGACGGGGAATGGCAGTTGGTGCTGAACGTCTGGGGGAAGGTGGAGGCTGACATCCCAGGCCATGGGCAGGAAGTCCTCATCAGGCTCTTTAAGGGTCACCCAGAGACTCTGGAGAAGTTTGACAAGTTCAAGCACCTGAAGTCAGAGGACGAGATGAAGGCGTCTGAGGACTTAAAGAAGCATGGTGCCACCGTGCTCACCGCCCTGGGTGGCATCCTTAAGAAGAAGGGGCATCATGAGGCAGAGATTAAGCCCCTGGCACAGTCGCATGCCACCAAGCACAAGATCCCCGTGAAGTACCTGGAGTTCATCTCGGAATGCATCATCCAGGTTCTGCAGAGCAAGCATCCCGGGGACTTTGGTGCTGATGCCCAGGGGGCCATGAACAAGGCCCTGGAGCTGTTCCGGAAGGACATGGCCTCCAACTACAAGGAGCTGGGCTTCCAGGGCTAG
>MYL1 585
ATGGCACCAAAGAAAGACGTGAAGAAACCTGTGGCTGCGGCTGCGGCTGCCCCAGCCCCGGCACCGGCACCTGCACCTGCCCCTGCCCCAGCCAAACCCAAAGAAGAAAAAATTGACCTCTCTGCCATTAAGATCGAGTTCTCTAAGGAACAGCAGGATGAATTCAAGGAGGCATTTCTCCTGTTTGACAGAACAGGTGATTCCAAGATCACCTTAAGCCAGGTCGGTGATGTCCTTCGAGCTCTGGGCACAAATCCCACCAATGCAGAGGTCAGGAAAGTTCTGGGAAACCCCAGCAATGAAGAGCTGAATGCCAAGAAAATTGAGTTTGAACAATTTCTGCCTATGATGCAAGCCATTTCCAACAACAAGGACCAGGCCACCTATGAAGACTTTGTTGAGGGTCTGCGTGTCTTTGACAAGGAAGGCAATGGCACAGTCATGGGTGCTGAACTCCGCCATGTTCTAGCCACCCTGGGTGAAAAGATGAAAGAGGAAGAAGTGGAAGCCCTGATGGCAGGTCAAGAAGACTCCAATGGCTGCATCAACTACGAAGCTTTTGTCAAGCACATCATGTCTATCTGA
>SOD2_SOD2 669
ATGTTGAGCCGGGCAGTGTGCGGCACCAGCAGGCAGCTGGCTCCGGTTTTGGGGTATCTGGGCTCCAGGCAGAAGCACAGCCTCCCCGACCTGCCCTACGACTACGGCGCCCTGGAACCTCACATCAACGCGCAGATCATGCAGCTGCACCACAGCAAGCACCACGCGGCCTACGTGAACAACCTGAACGTCACCGAGGAGAAGTACCAGGAGGCGTTGGCCAAGGGAGATGTTACAGCCCAGATAGCTCTTCAGCCTGCACTGAAGTTCAATGGTGGTGGTCATATCAATCATAGCATTTTCTGGACAAACCTCAGCCCTAACGGTGGTGGAGAACCCAAAGGGGAGTTGCTGGAAGCCATCAAACGTGACTTTGGTTCCTTTGACAAGTTTAAGGAGAAGCTGACGGCTGCATCTGTTGGTGTCCAAGGCTCAGGTTGGGGTTGGCTTGGTTTCAATAAGGAACGGGGACACTTACAAATTGCTGCTTGTCCAAATCAGGATCCACTGCAAGGAACAACAGGCCTTATTCCACTGCTGGGGATTGATGTGTGGGAGCACGCTTACTACCTTCAGTATAAAAATGTCAGGCCTGATTATCTAAAAGCTATTTGGAATGTAATCAACTGGGAGAATGTAACTGAAAGATACATGGCTTGCAAAAAGTAA
>TCAP 504
ATGGCTACCTCAGAGCTGAGCTGCGAGGTGTCGGAGGAGAACTGTGAGCGCCGGGAGGCCTTCTGGGCAGAATGGAAGGATCTGACACTGTCCACACGGCCCGAGGAGGGCTGCTCCCTGCATGAGGAGGACACCCAGAGACATGAGACCTACCACCAGCAGGGGCAGTGCCAGGTGCTGGTGCAGCGCTCGCCCTGGCTGATGATGCGGATGGGCATCCTCGGCCGTGGGCTGCAGGAGTACCAGCTGCCCTACCAGCGGGTACTGCCGCTGCCCATCTTCACCCCTGCCAAGATGGGCGCCACCAAGGAGGAGCGTGAGGACACCCCCATCCAGCTTCAGGAGCTGCTGGCGCTGGAGACAGCCCTGGGTGGCCAGTGTGTGGACCGCCAGGAGGTGGCTGAGATCACAAAGCAGCTGCCCCCTGTGGTGCCTGTCAGCAAGCCCGGTGCACTTCGTCGCTCCCTGTCCCGCTCCATGTCCCAGGAAGCACAGAGAGGCTGA
>MYL12A 534
ATGGACTTAACCACCACCATGTCGAGCAAAAGAACAAAGACCAAGACCAAGAAGCGCCCTCAGCGTGCAACATCCAATGTGTTTGCTATGTTTGACCAGTCACAGATTCAGGAGTTCAAAGAGGCCTTCAACATGATTGATCAGAACAGAGATGGTTTCATCGACAAGGAAGATTTGCATGATATGCTTGCTTCATTGGGGAAGAATCCAACTGATGAGTATCTAGATGCCATGATGAATGAGGCTCCAGGCCCCATCAATTTCACCATGTTCCTCACCATGTTTGGTGAGAAGTTAAATGGCACAGATCCTGAAGATGTCATCAGAAATGCCTTTGCTTGCTTTGATGAAGAAGCAACTGGCACCATACAGGAAGATTACTTGAGAGAGCTGCTGACAACCATGGGGGATCGGTTTACAGATGAGGAAGTGGATGAGCTGTACAGAGAAGCACCTATTGATAAAAAGGGGAATTTCAATTACATCGAGTTCACACGCATCCTGAAACATGGAGCCAAAGACAAAGATGACTGA
>MYL2 501
ATGGCACCTAAGAAAGCAAAGAAGAGAGCCGGGGGCGCCAACTCCAACGTGTTCTCCATGTTCGAACAGACCCAAATCCAGGAATTTAAGGAGGCCTTCACTATCATGGACCAGAACAGGGATGGCTTCATTGACAAGAACGATCTGAGAGACACCTTTGCTGCCCTTGGGCGAGTGAACGTGAAAAATGAAGAAATTGATGAAATGATCAAGGAGGCTCCGGGTCCAATTAACTTTACTGTGTTCCTCACAATGTTTGGGGAGAAACTTAAGGGAGCGGACCCTGAGGAAACCATTCTCAACGCATTCAAAGTGTTTGACCCTGAAGGCAAAGGGGTGCTGAAGGCTGATTACGTTCGGGAAATGCTGACCACGCAGGCGGAGAGGTTTTCCAAGGAGGAGGTTGACCAGATGTTCGCCGCCTTCCCCCCTGACGTGACTGGCAACTTGGACTACAAGAACCTGGTGCACATCATCACCCACGGAGAAGAGAAGGACTAG
>HSPB1 618
ATGACCGAGCGCCGCGTCCCCTTCTCGCTCCTGCGGGGCCCCAGCTGGGACCCCTTCCGCGACTGGTACCCGCATAGCCGCCTCTTCGACCAGGCCTTCGGGCTGCCCCGGCTGCCGGAGGAGTGGTCGCAGTGGTTAGGCGGCAGCAGCTGGCCAGGCTACGTGCGCCCCCTGCCCCCCGCCGCCATCGAGAGCCCCGCAGTGGCCGCGCCCGCCTACAGCCGCGCGCTCAGCCGGCAACTCAGCAGCGGGGTCTCGGAGATCCGGCACACTGCGGACCGCTGGCGCGTGTCCCTGGATGTCAACCACTTCGCCCCGGACGAGCTGACGGTCAAGACCAAGGATGGCGTGGTGGAGATCACCGGCAAGCACGAGGAGCGGCAGGACGAGCATGGCTACATCTCCCGGTGCTTCACGCGGAAATACACGCTGCCCCCCGGTGTGGACCCCACCCAAGTTTCCTCCTCCCTGTCCCCTGAGGGCACACTGACCGTGGAGGCCCCCATGCCCAAGCTAGCCACGCAGTCCAACGAGATCACCATCCCAGTCACCTTCGAGTCGCGGGCCCAGCTTGGGGGCCCAGAAGCTGCAAAATCCGATGAGACTGCCGCCAAGTAA
>CRYAB_CRYAB_CRYAB_CRYAB 528
ATGGACATCGCCATCCACCACCCCTGGATCCGCCGCCCCTTCTTTCCTTTCCACTCCCCCAGCCGCCTCTTTGACCAGTTCTTCGGAGAGCACCTGTTGGAGTCTGATCTTTTCCCGACGTCTACTTCCCTGAGTCCCTTCTACCTTCGGCCACCCTCCTTCCTGCGGGCACCCAGCTGGTTTGACACTGGACTCTCAGAGATGCGCCTGGAGAAGGACAGGTTCTCTGTCAACCTGGATGTGAAGCACTTCTCCCCAGAGGAACTCAAAGTTAAGGTGTTGGGAGATGTGATTGAGGTGCATGGAAAACATGAAGAGCGCCAGGATGAACATGGTTTCATCTCCAGGGAGTTCCACAGGAAATACCGGATCCCAGCTGATGTAGACCCTCTCACCATTACTTCATCCCTGTCATCTGATGGGGTCCTCACTGTGAATGGACCAAGGAAACAGGTCTCTGGCCCTGAGCGCACCATTCCCATCACCCGTGAAGAGAAGCCTGCTGTCACCGCAGCCCCCAAGAAATAG
>TNNI2_TNNI2 549
ATGGGAGATGAGGAGAAGCGGAACAGGGCCATCACGGCCCGCAGGCAGCACCTGAAGAGTGTGATGCTGCAGATAGCGGCCACGGAGCTGGAGAAGGAGGAGAGCCGCCGTGAGGCAGAGAAGCAGAACTACCTGGCGGAGCACTGCCCGCCGCTGCATATCCCGGGCTCCATGTCTGAAGTGCAGGAGCTCTGCAAACAGCTGCACGCCAAGATCGATGCGGCTGAAGAGGAGAAGTACGACATGGAGGTGAGGGTGCAGAAGACCAGCAAGGAGCTGGAGGACATGAACCAGAAGCTATTTGATCTGCGGGGCAAGTTCAAGCGGCCCCCACTGCGGAGGGTGCGCATGTCGGCCGATGCCATGCTCAAGGCCCTGCTGGGCTCGAAGCACAAGGTGTGCATGGACCTGAGGGCCAACCTGAAGCAGGTCAAGAAGGAGGACACAGAGAAGGAGCGGGACCTGCGAGACGTGGGTGACTGGAGGAAGAACATCGAGGAGAAGTCTGGCATGGAGGGCCGGAAGAAGATGTTTGAGTCCGAGTCCTAG
>SLN 96
ATGGGGATAAACACCCGGGAGCTGTTTCTCAACTTCACTATTGTCTTGATTACGGTTATTCTTATGTGGCTCCTTGTGAGGTCCTATCAGTACTGA
>TNNC1 486
ATGGATGACATCTACAAGGCTGCGGTAGAGCAGCTGACAGAAGAGCAGAAAAATGAGTTCAAGGCAGCCTTCGACATCTTCGTGCTGGGCGCTGAGGATGGCTGCATCAGCACCAAGGAGCTGGGCAAGGTGATGAGGATGCTGGGCCAGAACCCCACCCCTGAGGAGCTGCAGGAGATGATCGATGAGGTGGACGAGGACGGCAGCGGCACGGTGGACTTTGATGAGTTCCTGGTCATGATGGTTCGGTGCATGAAGGACGACAGCAAAGGGAAATCTGAGGAGGAGCTGTCTGACCTCTTCCGCATGTTTGACAAAAATGCTGATGGCTACATCGACCTGGATGAGCTGAAGATAATGCTGCAGGCTACAGGCGAGACCATCACGGAGGACGACATCGAGGAGCTCATGAAGGACGGAGACAAGAACAACGACGGCCGCATCGACTATGATGAGTTCCTGGAGTTCATGAAGGGTGTGGAGTAG
>TNNC2 483
ATGACGGACCAGCAGGCTGAGGCCAGGTCCTACCTCAGCGAAGAGATGATCGCTGAGTTCAAGGCTGCCTTTGACATGTTTGATGCTGATGGTGGTGGGGACATCAGCGTCAAGGAGTTGGGCACGGTGATGAGGATGCTGGGCCAGACACCCACCAAGGAGGAGCTGGACGCCATCATCGAGGAGGTGGATGAGGACGGCAGCGGCACCATCGACTTCGAGGAGTTCTTGGTCATGATGGTGCGCCAGATGAAAGAGGACGCGAAAGGGAAGAGCGAGGAGGAGCTGGCCGAGTGCTTCCGCATCTTCGACAGGAATGCAGACGGCTACATCGACCCGGAGGAGCTGGCTGAGATTTTCAGGGCCTCCGGGGAGCACGTGACGGACGAGGAGATCGAATCTCTGATGAAAGACGGCGACAAGAACAACGACGGCCGCATTGACTTCGACGAGTTCCTGAAGATGATGGAGGGCGTGCAGTAA
>MYLPF_MYLPF_MYLPF 510
ATGGCACCCAAGAGGGCCAAGAGAAGGACAGTAGAGGGCGGAAGCTCCAGCGTCTTCTCCATGTTCGACCAGACTCAGATCCAGGAGTTCAAAGAGGCCTTCACTGTGATCGACCAGAACCGTGATGGTATTATAGACAAGGAGGACCTTCGGGACACCTTCGCAGCCATGGGCCGCCTCAATGTGAAGAATGAGGAGTTGGATGCCATGATGAAGGAAGCCAGCGGTCCCATCAACTTCACCGTCTTCCTGACCATGTTCGGGGAGAAGCTCAAGGGTGCCGACCCTGAGGATGTGATCACCGGAGCCTTCAAGGTCTTGGACCCTGAGGGAAAGGGCACCATCAAGAAGAAGTTCCTGGAGGAGCTGCTGACCACGCAGTGTGACCGCTTCTCCCAGGAGGAGATCAAGAACATGTGGGCGGCCTTCCCCCCCGACGTGGGCGGCAACGTCGACTACAAAAACATCTGCTACGTCATCACGCACGGCGACGCCAAGGACCAGGAGTAG
>S100A1 285
ATGGGCTCTGAGCTGGAGACGGCGATGGAGACCCTCATCAACGTGTTCCACGCCCACTCGGGCAAAGAGGGGGACAAGTACAAGCTGAGCAAGAAGGAGCTGAAAGAGCTGCTGCAGACGGAGCTCTCTGGCTTCCTGGATGCCCAGAAGGATGTGGATGCTGTGGACAAGGTGATGAAGGAGCTAGACGAGAATGGAGACGGGGAGGTGGACTTCCAGGAGTATGTGGTGCTTGTGGCTGCTCTCACAGTGGCCTGTAACAATTTCTTCTGGGAGAACAGTTGA
>MT1X 186
ATGGACCCCAACTGCTCCTGCTCGCCTGTTGGCTCCTGTGCCTGTGCCGGCTCCTGCAAATGCAAAGAGTGCAAATGCACCTCCTGCAAGAAGAGCTGCTGCTCCTGCTGCCCTGTGGGCTGTGCCAAGTGTGCCCAGGGCTGCATCTGCAAAGGGACGTCAGACAAGTGCAGCTGCTGTGCCTGA
>COX6A2 294
ATGGCTTTGCCTCTGAGGCCCCTGACCCGGGGCTTGGCCAGCGCTGCCAAAGGAGGCCACGGAGGAGCAGGAGCTCGTACCTGGCGTCTGCTGACCTTCGTGCTGGCGCTGCCCAGCGTGGCCCTCTGCACCTTCAACTCCTATCTCCACTCGGGCCACCGCCCGCGCCCCGAGTTCCGTCCCTACCAACACCTCCGCATCCGCACCAAGCCCTACCCCTGGGGGGACGGCAACCACACTCTGTTCCACAATAGCCACGTGAACCCTCTGCCCACGGGCTACGAACACCCCTGA
>COX7A1 240
ATGCAGGCCCTTCGGGTGTCCCAGGCGCTGATCCGCTCCTTCAGCTCCACCGCCCGGAACCGCTTTCAGAACCGAGTGCGCGAGAAACAGAAGCTCTTCCAGGAGGACAATGACATCCCGTTGTACCTGAAGGGCGGCATCGTTGACAACATCCTGTACCGAGTGACAATGACGCTGTGTCTGGGCGGCACTGTCTACAGCTTGTACTCCCTTGGCTGGGCCTCCTTCCCCAGGAATTAA
