# Supplementary material for: Detailed Dissection and Critical Evaluation of the Pfizer/BioNTech and Moderna mRNA Vaccines
Source: Vaccines (Basel). 2021 Jul 3;9(7):734. doi: 10.3390/vaccines9070734 (PMC8310186; doi:10.3390/vaccines9070734)
Supplement: Supplementary file 1 [file vaccines-09-00734-s001.zip › RP_Longest_Isoform_ubiquitous.FAS]

>RPL10 651
ATGGGCCGCCGCCCCGCCCGTTGTTACCGGTATTGTAAGAACAAGCCGTACCCAAAGTCTCGCTTCTGCCGAGGTGTCCCTGATGCCAAGATTCGCATTTTTGACCTGGGGCGGAAAAAGGCAAAAGTGGATGAGTTTCCGCTTTGTGGCCACATGGTGTCAGATGAATATGAGCAGCTGTCCTCTGAAGCCCTGGAGGCTGCCCGAATTTGTGCCAATAAGTACATGGTAAAAAGTTGTGGCAAAGATGGCTTCCATATCCGGGTGCGGCTCCACCCCTTCCACGTCATCCGCATCAACAAGATGTTGTCCTGTGCTGGGGCTGACAGATCCACATCTCAAAGAAGTGGGGCTTCACCAAGTTCAATGCTGATGAATTTGAAGACATGGTGGCTGAAAAGCGGCTCATCCCAGATGGCTGTGGGGTCAAGTACATCCCCAGTCGTGGCCCTCTGGACAAGTGGCGGGCCCTGCACTCATGAGGGCTTCCAATGTGCTGCCCCCCTCTTAATACTCACCAATAAATTCTACTTCCTGTCCACCTATGTCTTTGTATCTACATTCTTGACGGGGAAGGAACTTCCTCTGGGAACCTTTGGGTCATTGCCCTTTCACTTCAGAAACAGGTTGACAACTCAGCCCTGCTCATGA
>RPL10A 654
ATGAGCAGCAAAGTCTCTCGCGACACCCTGTACGAGGCGGTGCGGGAAGTCCTGCACGGGAACCAGCGCAAGCGCCGCAAGTTCCTGGAGACGGTGGAGTTGCAGATCAGCTTGAAGAACTATGATCCCCAGAAGGACAAGCGCTTCTCGGGCACCGTCAGGCTTAAGTCCACTCCCCGCCCTAAGTTCTCTGTGTGTGTCCTGGGGGACCAGCAGCACTGTGACGAGGCTAAGGCCGTGGATATCCCCCACATGGACATCGAGGCGCTGAAAAAACTCAACAAGAATAAAAAACTGGTCAAGAAGCTGGCCAAGAAGTATGATGCGTTTTTGGCCTCAGAGTCTCTGATCAAGCAGATTCCACGAATCCTCGGCCCAGGTTTAAATAAGGCAGGAAAGTTCCCTTCCCTGCTCACACACAACGAAAACATGGTGGCCAAAGTGGATGAGGTGAAGTCCACAATCAAGTTCCAAATGAAGAAGGTGTTATGTCTGGCTGTAGCTGTTGGTCACGTGAAGATGACAGACGATGAGCTTGTGTATAACATTCACCTGGCTGTCAACTTTTTGGTGTCATTGCTCAAGAAAAACTGGCAGAATGTCCGGGCCTTATATATCAAGAGCCCCATGGGCAAGCCCCAGCGCCTATATTAA
>RPL11 537
ATGGCGCAGGATCAAGGTGAAAAGGAGAACCCCATGCGGGAACTTCGCATCCGCAAACTCTGTCTCAACATCTGTGTTGGGGAGAGTGGAGACAGACTGACGCGAGCAGCCAAGGTGTTGGAGCAGCTCACAGGGCAGACCCCTGTGTTTTCCAAAGCTAGATACACTGTCAGATCCTTTGGCATCCGGAGAAATGAAAAGATTGCTGTCCACTGCACAGTTCGAGGGGCCAAGGCAGAAGAAATCTTGGAGAAGGGTCTAAAGGTGCGGGAGTATGAGTTAAGAAAAAACAACTTCTCAGATACTGGAAACTTTGGTTTTGGGATCCAGGAACACATCGATCTGGGTATCAAATATGACCCAAGCATTGGTATCTACGGCCTGGACTTCTATGTGGTGCTGGGTAGGCCAGGTTTCAGCATCGCAGACAAGAAGCGCAGGACAGGCTGCATTGGGGCCAAACACAGAATCAGCAAAGAGGAGGCCATGCGCTGGTTCCAGCAGAAGTATGATGGGATCATCCTTCCTGGCAAATAA
>RPL12 498
ATGCCGCCGAAGTTCGACCCCAACGAGATCAAAGTCGTATACCTGAGGTGCACCGGAGGTGAAGTCGGTGCCACTTCTGCCCTGGCCCCCAAGATCGGCCCCCTGGGTCTGTCTCCAAAAAAAGTTGGTGATGACATTGCCAAGGCAACGGGTGACTGGAAGGGCCTGAGGATTACAGTGAAACTGACCATTCAGAACAGACAGGCCCAGATTGAGGTGGTGCCTTCTGCCTCTGCCCTGATCATTAAAGCCCTCAAGGAACCACCAAGAGACAGAAAGAAACAGAAAAACATTAAACACAGTGGGAATATCACTTTTGATGAGATTGTCAACATTGCTCGACAGATGCGGCACCGATCCTTAGCCAGAGAACTCTCTGGAACCATTAAAGAGATCCTGGGGACTGCCCAGTCAGTGGGCTGTAATGTTGATGGCCGCCATCCTCATGACATCATCGATGACATCAACAGTGGTGCTGTGGAATGCCCAGCCAGTTAA
>RPL13 636
ATGGCGCCCAGCCGGAATGGCATGGTCTTGAAGCCCCACTTCCACAAGGACTGGCAGCGGCGCGTGGCCACGTGGTTCAACCAGCCGGCCCGTAAGATCCGCAGACGTAAGGCCCGGCAAGCCAAGGCGCGCCGCATCGCCCCGCGCCCCGCGTCGGGTCCCATCCGGCCCATCGTGCGCTGCACCACGGTTCGGTACCACACGAAGGTGCGCGCCGGCCGCGGCTTCAGCCTGGAGGAGCTCAGGGTGGCCGGCATTCACAAGAAGGTGGCCCGGACCATCGGCATTTCTGTGGATCCGAGGAGGCGGAACAAGTCCACGGAGTCCCTGCAGGCCAACGTGCAGCGGCTGAAGGAGTACCGCTCCAAACTCATCCTCTTCCCCAGGAAGCCCTCAGCCCCCAAGAAGGGAGACAGTTCTGCTGAAGAACTGAAACTGGCCACCCAGCTGACCGGACCGGTCATGCCCGTCCGGAACGTATATAAGAAGGAGAAAGCTCGAGTCATCACTGAGGAAGAGAAGAATTTCAAAGCCTTCGCTAGTCTCCGTATGGCCCGTGCCAACGCCCGGCTCTTCGGCATACGGGCAAAAAGAGCCAAGGAAGCCGCAGAACAGGATGTTGAAAAGAAAAAATAA
>RPL13A 612
ATGGCGGAGGTGCAGGTCCTGGTGCTTGATGGTCGAGGCCATCTCCTGGGCCGCCTGGCGGCCATCGTGGCTAAACAGGTACTGCTGGGCCGGAAGGTGGTGGTCGTACGCTGTGAAGGCATCAACATTTCTGGGAATTTCTACAGAAACAAGTTGAAGTACCTGGCTTTCCTCCGCAAGCGGATGAACACCAACCCTTCCCGAGGCCCCTACCACTTCCGGGCCCCCAGCCGCATCTTCTGGCGGACCGTGCGAGGTATGCTGCCCCACAAAACCAAGCGAGGCCAGGCCGCTCTGGACCGTCTCAAGGTGTTTGACGGCATCCCACCGCCCTACGACAAGAAAAAGCGGATGGTGGTTCCTGCTGCCCTCAAGGTCGTGCGTCTGAAGCCTACAAGAAAGTTTGCCTATCTGGGGCGCCTGGCTCACGAGGTTGGCTGGAAGTACCAGGCAGTGACAGCCACCCTGGAGGAGAAGAGGAAAGAGAAAGCCAAGATCCACTACCGGAAGAAGAAACAGCTCATGAGGCTACGGAAACAGGCCGAGAAGAACGTGGAGAAGAAAATTGACAAATACACAGAGGTCCTCAAGACCCACGGACTCCTGGTCTGA
>RPL14 669
ATGGTGTTCAGGCGCTTCGTGGAGGTTGGCCGGGTGGCCTATGTCTCCTTTGGACCTCATGCCGGAAAATTGGTCGCGATTGTAGATGTTATTGATCAGAACAGGGCTTTGGTCGATGGACCTTGCACTCAAGTGAGGAGACAGGCCATGCCTTTCAAGTGCATGCAGCTCACTGATTTCATCCTCAAGTTTCCGCACAGTGCCCACCAGAAGTATGTCCGACAAGCCTGGCAGAAGGCAGACATCAATACAAAATGGGCAGCCACACGATGGGCCAAGAAGATTGAAGCCAGAGAAAGGAAAGCCAAGATGACAGATTTTGATCGTTTTAAAGTTATGAAGGCAAAGAAAATGAGGAACAGAATAATCAAGAATGAAGTTAAGAAGCTTCAAAAGGCAGCTCTCCTGAAATCTTCTCCCAAAAAAGCACCTGGTACTAAGGGTACTGCTGCTGCTGCTGCTGCTGCTGCTGCTGCTGCTGCTGCTGCTGCTGCTGCTAAAGTTCCAGCAAAAAAGATCACCGCCGCGAGTAAAAAGGCTCCAGCCCAGAAGGTTCCTGCCCAGAAAGCCACAGGCCAGAAAGCAGCGCCTGCTCCAAAAGCTCAGAAGGGTCAAAAAGCTCCAGCCCAGAAAGCACCTGCTCCAAAGGCATCTGGCAAGAAAGCATAA
>RPL15 615
ATGGGTGCATACAAGTACATCCAGGAGCTATGGAGAAAGAAGCAGTCTGATGTCATGCGCTTTCTTCTGAGGGTCCGCTGCTGGCAGTACCGCCAGCTCTCTGCTCTCCACAGGGCTCCCCGCCCCACCCGGCCTGATAAAGCGCGCCGACTGGGCTACAAGGCCAAGCAAGGTTACGTTATATATAGGATTCGTGTTCGCCGTGGTGGCCGAAAACGCCCAGTTCCTAAGGGTGCAACTTACGGCAAGCCTGTCCATCATGGTGTTAACCAGCTAAAGTTTGCTCGAAGCCTTCAGTCCGTTGCAGAGGAGCGAGCTGGACGCCACTGTGGGGCTCTGAGAGTCCTGAATTCTTACTGGGTTGGTGAAGATTCCACATACAAAGCTTTTGAGGTTATCCTCATTGATCCATTCCATAAAGCTATCAGAAGAAATCCTGACACCCAGTGGATCACCAAACCAGTCCACAAGCACAGGGAGATGCGTGGGCTGACATCTGCAGGCCGAAAGAGCCGTGGCCTTGGAAAGGGCCACAAGTTCCACCACACTATTGGTGGCTCTCGCCGGGCAGCTTGGAGAAGGCGCAATACTCTCCAGCTCCACCGTTACCGCTAA
>RPL17 570
ATGGTTCGCTATTCACTTGACCCGGAGAACCCCACGAAATGTAAGTGGACAGGAGCATGCAAATCAAGAGGTTCCAATCTTCGTGTTCACTTTAAGAACACTCGTGAAACTGCTCAGGCCATCAAGGGTATGCATATACGAAAAGCCACGAAGTATCTGAAAGATGTCACTTTACAGAAACAGTGTGTACCATTCCGACGTTACAATGGTGGAGTTGGCAGGTGTGCGCAGGCCAAGCAATGGGGCTGGACACAAGGTCGGTGGCCCAAAAAGAGTGCTGAATTTTTGCTGCACATGCTTAAAAACGCAGAGAGTAATGCTGAACTTAAGGGTTTAGATGTAGATTCTCTGGTCATTGAGCATATCCAAGTGAACAAAGCACCTAAGATGCGCCGCCGGACCTACAGAGCTCATGGTCGGATTAACCCATACATGAGCTCTCCCTGCCACATTGAGATGATCCTTACGGAAAAGGAACAGATTGTTCCTAAACCAGAAGAGGAGGTTGCCCAGAAGAAAAAGATATCCCAGAAGAAACTGAAGAAACAAAAACTTATGGCACGGGAGTAA
>RPL18 567
ATGGGAGTGGACATCCGCCATAACAAGGACCGAAAGGTTCGGCGCAAGGAGCCCAAGAGCCAGGATATCTACCTGAGGCTGTTGGTCAAGTTATACAGGTTTCTGGCCAGAAGAACCAACTCCACATTCAACCAGGTTGTGTTGAAGAGGTTGTTTATGAGTCGCACCAACCGGCCGCCTCTGTGCCTTTCCCGGATGATCCGGAAGATGAAGCTTCCTGGCCGGGAAAACAAGACGGCCGTGGTTGTGGGGACCATAACTGATGATGTGCGGGTTCAGGAGGTACCCAAACTGAAGGTATGTGCACTGCGCGTGACCAGCCGGGCCCGCAGCCGCATCCTCAGGGCAGGGGGCAAGATCCTCACTTTCGACCAGCTGGCCCTGGACTCCCCTAAGGGCTGTGGCACTGTCCTGCTCTCCGGTCCTCGCAAGGGCCGAGAGGTGTACCGGCATTTCGGCAAGGCCCCAGGAACCCCGCACAGCCACACCAAACCCTACGTCCGCTCCAAGGGCCGGAAGTTCGAGCGTGCCAGAGGCCGACGGGCCAGCCGAGGCTACAAAAACTAA
>RPL18A 531
ATGAAGGCCTCGGGCACGCTACGAGAGTACAAGGTAGTGGGTCGCTGCCTGCCCACCCCCAAATGCCACACGCCGCCCCTCTACCGCATGCGAATCTTTGCGCCTAATCATGTCGTCGCCAAGTCCCGCTTCTGGTACTTTGTATCTCAGTTAAAGAAGATGAAGAAGTCTTCAGGGGAGATTGTCTACTGTGGGCAGGTGTTTGAGAAGTCCCCCCTGCGGGTGAAGAACTTCGGGATCTGGCTGCGCTATGACTCCCGGAGCGGCACCCACAACATGTACCGGGAATACCGGGACCTGACCACAGCAGGCGCTGTCACCCAGTGCTACCGAGACATGGGTGCCCGGCACCGCGCCCGAGCCCACTCCATTCAGATCATGAAGGTGGAGGAGATCGCGGCCAGCAAGTGCCGCCGGCCGGCTGTCAAGCAGTTCCACGACTCCAAGATCAAGTTCCCGCTGCCCCACCGGGTCCTGCGCCGTCAGCACAAGCCACGCTTCACCACCAAGAGGCCCAACACCTTCTTCTAG
>RPL19 591
ATGAGTATGCTCAGGCTTCAGAAGAGGCTCGCCTCTAGTGTCCTCCGCTGTGGCAAGAAGAAGGTCTGGTTAGACCCCAATGAGACCAATGAAATCGCCAATGCCAACTCCCGTCAGCAGATCCGGAAGCTCATCAAAGATGGGCTGATCATCCGCAAGCCTGTGACGGTCCATTCCCGGGCTCGATGCCGGAAAAACACCTTGGCCCGCCGGAAGGGCAGGCACATGGGCATAGGTAAGCGGAAGGGTACAGCCAATGCCCGAATGCCAGAGAAGGTCACATGGATGAGGAGAATGAGGATTTTGCGCCGGCTGCTCAGAAGATACCGTGAATCTAAGAAGATCGATCGCCACATGTATCACAGCCTGTACCTGAAGGTGAAGGGGAATGTGTTCAAAAACAAGCGGATTCTCATGGAACACATCCACAAGCTGAAGGCAGACAAGGCCCGCAAGAAGCTCCTGGCTGACCAGGCTGAGGCCCGCAGGTCTAAGACCAAGGAAGCACGCAAGCGCCGTGAAGAGCGCCTCCAGGCCAAGAAGGAGGAGATCATCAAGACTTTATCCAAGGAGGAAGAGACCAAGAAATAA
>RPL21 483
ATGACGAACACAAAGGGAAAGAGGAGAGGCACCCGATATATGTTCTCTAGGCCTTTTAGAAAACATGGAGTTGTTCCTTTGGCCACATATATGCGAATCTATAAGAAAGGTGATATTGTAGACATCAAGGGAATGGGTACTGTTCAAAAAGGAATGCCCCACAAGTGTTACCATGGCAAAACTGGAAGAGTCTACAATGTTACCCAGCATGCTGTTGGCATTGTTGTAAACAAACAAGTTAAGGGCAAGATTCTTGCCAAGAGAATTAATGTGCGTATTGAGCACATTAAGCACTCTAAGAGCCGAGATAGCTTCCTGAAACGTGTGAAGGAAAATGATCAGAAAAAGAAAGAAGCCAAAGAGAAAGGTACCTGGGTTCAACTAAAGCGCCAGCCTGCTCCACCCAGAGAAGCACACTTTGTGAGAACCAATGGGAAGGAGCCTGAGCTGCTGGAACCTATTCCCTATGAATTCATGGCATAA
>RPL22 387
ATGGCTCCTGTGAAAAAGCTTGTGGTGAAGGGGGGCAAAAAAAAGAAGCAAGTTCTGAAGTTCACTCTTGATTGCACCCACCCTGTAGAAGATGGAATCATGGATGCTGCCAATTTTGAGCAGTTTTTGCAAGAAAGGATCAAAGTGAACGGAAAAGCTGGGAACCTTGGTGGAGGGGTGGTGACCATCGAAAGGAGCAAGAGCAAGATCACCGTGACATCCGAGGTGCCTTTCTCCAAAAGGTATTTGAAATATCTCACCAAAAAATATTTGAAGAAGAATAATCTACGTGACTGGTTGCGCGTAGTTGCTAACAGCAAAGAGAGTTACGAATTACGTTACTTCCAGATTAACCAGGACGAAGAAGAGGAGGAAGACGAGGATTAA
>RPL22L1 369
ATGGCGCCGCAGAAAGACAGGAAGCCCAAGAGGTCAACCTGGAGGTTTAATTTGGACCTTACTCATCCAGTAGAAGATGGAATTTTTGATTCTGGAAATTTTGAGCAATTTCTACGGGAGAAGGTTAAAGTCAATGGCAAAACTGGAAATCTCGGGAATGTTGTTCACATTGAACGCTTCAAGAATAAAATCACAGTTGTTTCTGAGAAACAGTTCTCTAAAAGGTATTTGAAATACCTTACCAAGAAATACCTTAAGAAGAACAATCTTCGTGATTGGCTTCGAGTGGTTGCATCTGACAAGGAGACCTACGAACTTCGTTACTTCCAGATTAGTCAAGATGAAGATGAATCAGAGTCGGAGGACTAG
>RPL23 423
ATGTCGAAGCGAGGACGTGGTGGGTCCTCTGGTGCGAAATTCCGGATTTCCTTGGGTCTTCCGGTAGGAGCTGTAATCAATTGTGCTGACAACACAGGAGCCAAAAACCTGTATATCATCTCCGTGAAGGGGATCAAGGGACGGCTGAACAGACTTCCCGCTGCTGGTGTGGGTGACATGGTGATGGCCACAGTCAAGAAAGGCAAACCAGAGCTCAGAAAAAAGGTACATCCAGCAGTGGTCATTCGACAACGAAAGTCATACCGTAGAAAAGATGGCGTGTTTCTTTATTTTGAAGATAATGCAGGAGTCATAGTGAACAATAAAGGCGAGATGAAAGGTTCTGCCATTACAGGACCAGTAGCAAAGGAGTGTGCAGACTTGTGGCCCCGGATTGCATCCAATGCTGGCAGCATTGCATGA
>RPL23A 471
ATGGCGCCGAAAGCGAAGAAGGAAGCTCCTGCCCCTCCTAAAGCTGAAGCCAAAGCGAAGGCTTTAAAGGCCAAGAAGGCAGTGTTGAAAGGTGTCCACAGCCACAAAAAGAAGAAGATCCGCACGTCACCCACCTTCCGGCGGCCGAAGACACTGCGACTCCGGAGACAGCCCAAATATCCTCGGAAGAGCGCTCCCAGGAGAAACAAGCTTGACCACTATGCTATCATCAAGTTTCCGCTGACCACTGAGTCTGCCATGAAGAAGATAGAAGACAACAACACACTTGTGTTCATTGTGGATGTTAAAGCCAACAAGCACCAGATTAAACAGGCTGTGAAGAAGCTGTATGACATTGATGTGGCCAAGGTCAACACCCTGATTCGGCCTGATGGAGAGAAGAAGGCATATGTTCGACTGGCTCCTGATTACGATGCTTTGGATGTTGCCAACAAAATTGGGATCATCTAA
>RPL24 474
ATGAAGGTCGAGCTGTGCAGTTTTAGCGGGTACAAGATCTACCCCGGACACGGGAGGCGCTACGCCAGGACCGACGGGAAGGTTTTCCAGTTTCTTAATGCGAAATGCGAGTCGGCTTTCCTTTCCAAGAGGAATCCTCGGCAGATAAACTGGACTGTCCTCTACAGAAGGAAGCACAAAAAGGGACAGTCGGAAGAAATTCAAAAGAAAAGAACCCGCCGAGCAGTCAAATTCCAGAGGGCCATTACTGGTGCATCTCTTGCTGATATAATGGCCAAGAGGAATCAGAAACCTGAAGTTAGAAAGGCTCAACGAGAACAAGCTATCAGGGCTGCTAAGGAAGCAAAAAAGGCTAAGCAAGCATCTAAAAAGACTGCAATGGCTGCTGCTAAGGCACCTACAAAGGCAGCACCTAAGCAAAAGATTGTGAAGCCTGTGAAAGTTTCAGCTCCCCGAGTTGGTGGAAAACGCTAA
>RPL26 438
ATGAAGTTTAATCCCTTTGTGACTTCCGACCGAAGCAAGAATCGCAAAAGGCATTTCAATGCACCTTCCCACATTCGAAGGAAGATTATGTCTTCCCCTCTTTCCAAAGAGCTGAGACAGAAGTACAACGTGCGATCCATGCCCATCCGAAAGGATGATGAAGTTCAGGTTGTACGTGGACACTATAAAGGTCAGCAAATTGGCAAAGTAGTCCAGGTTTACAGGAAGAAATATGTTATCTACATTGAACGGGTGCAGCGGGAAAAGGCTAATGGCACAACTGTCCACGTAGGCATTCACCCCAGCAAGGTGGTTATCACTAGGCTAAAACTGGACAAAGACCGCAAAAAGATCCTCGAACGGAAAGCCAAATCTCGCCAAGTAGGAAAGGAAAAGAGCAAATACAAGGAAGAAACCATTGAGAAGATGCAGGAATAA
>RPL26L1 438
ATGAAGTTCAATCCCTTCGTTACCTCGGACCGCAGTAAAAACCGCAAACGTCACTTCAATGCCCCCTCACACGTGCGCAGGAAGATCATGTCATCCCCGCTCTCCAAGGAGCTGCGGCAGAAGTACAATGTCCGCTCCATGCCCATCCGCAAGGACGACGAGGTCCAGGTAGTTCGAGGACACTACAAAGGTCAGCAAATTGGCAAGGTAGTCCAGGTGTACAGAAAGAAATATGTCATCTACATCGAGCGGGTGCAGCGTGAGAAGGCCAACGGCACAACTGTCCACGTGGGCATTCACCCAAGCAAGGTGGTTATCACCAGGCTAAAACTGGACAAGGATCGGAAAAAAATTCTTGAACGCAAAGCCAAGTCTCGACAAGTTGGAAAAGAGAAAGGCAAATATAAAGAAGAACTTATTGAGAAAATGCAGGAATAA
>RPL27 411
ATGGGCAAGTTCATGAAACCTGG?AAGGTGGTGCTTGTCCTGGCTGGACGCTACTCCGGACGCAAAGCTGTCATCGTGAAGAACATTGATGATGGCACCTCAGATCGCCCCTACAGCCATGCTCTGGTGGCTGGAATTGACCGCTACCCCCGCAAAGTGACAGCTGCCATGGGCAAGAAGAAGATCGCCAAGAGATCAAAGATAAAATCTTTTGTGAAAGTGTATAACTACAATCACCTAATGCCCACAAGGTACTCTGTGGATATCCCCTTGGACAAAACTGTCGTCAATAAGGATGTCTTCAGAGATCCTGCTCTTAAACGCAAGGCCCGACGGGAGGCCAAGGTCAAGTTTGAAGAGAGATACAAGACAGGCAAGAACAAGTGGTTCTTCCAGAAACTGCGGTTTTAG
>RPL27A 447
ATGCCATCCAGACTGAGGAAGACCCGGAAACTTAGGGGCCACGTGAGCCACGGCCACGGCCGCATAGGCAAGCACCGGAAGCACCCCGGCGGCCGCGGTAATGCTGGTGGTCTGCATCACCACCGGATCAACTTCGACAAATACCACCCAGGCTACTTTGGGAAAGTTGGTATGAAGCATTACCACTTAAAGAGGAACCAGAGCTTCTGCCCAACTGTCAACCTTGACAAATTGTGGACTTTGGTCAGTGAACAGACACGGGTGAATGCTGCTAAAAACAAGACTGGGGCTGCTCCCATCATTGATGTGGTGCGATCGGGCTACTACAAAGTTCTGGGAAAGGGAAAGCTCCCAAAGCAGCCTGTCATCGTGAAGGCCAAATTCTTCAGCAGAAGAGCTGAGGAGAAGATTAAGAGTGTTGGGGGGGCCTGTGTCCTGGTGGCTTGA
>RPL28 513
ATGTCTGCGCATCTGCAATGGATGGTCGTGCGGAACTGCTCCAGTTTCCTGATCAAGAGGAATAAGCAGACCTACAGCACTGAGCCCAATAACTTGAAGGCCCGCAATTCCTTCCGCTACAACGGACTGATTCACCGCAAGACTGTGGGCGTGGAGCCGGCAGCCGACGGCAAAGGTGTCGTGGTGGTCATTAAGCGGAGATCCGGCCAGCGGAAGCCTGCCACCTCCTATGTGCGGACCACCATCAACAAGAATGCTCGCGCCACGCTCAGCAGCATCAGACACATGATCCGCAAGAACAAGTACCGCCCCGACCTGCGCATGCTTGCGGGAAGGGTTGGGAGGCAGCAGGCTGTAAGCAGCCTGGAGCACCAGCCTAGACCAGGACGCCTCCACCTCAGCAACACCGCAGCCAGGTCATTCTGTGTCATGGAGCCATCTCGTACGCTGCAGGATTTGGGCAGCACCCTTGGCCTCCACCCACTAGATGCTAGTGGCACCCCCGAGTTGTGA
>RPL29 507
ATGTTGGGTGGTCTTATTAGAGGAAAGTTCTTTGTTGGCTTAATTCCCTTTTTTTCTCCCACAGCCCGAAAATGGCACAGAAATGGTATCAAGAAACCCCGATCACAAAGATACGAATCTCTTAAGGGGGTGGACCCCAAGTTCCTGAGGAACATGCGCTTTGCCAAGAAGCACAACAAAAAGGGCCTAAAGAAGATGCAGGCCAACAATGCCAAGGCCATGAGTGCACGTGCCGAGGCTATCAAGGCCCTCGTAAAGCCCAAGGAGGTTAAGCCCAAGATCCCAAAGGGTGTCAGCCGCAAGCTCGATCGACTTGCCTACATTGCCCACCCCAAGCTTGGGAAGCGTGCTCGTGCCCGTATTGCCAAGGGGCTCAGGCTGTGCCGGCCAAAGGCCAAGGCCAAGGCCAAGGCCAAGGATCAAACCAAGGCCCAGGCTGCAGCCCCAGCTTCAGTTCCAGCTCAGGCTCCCAAACGTACCCAGGCCCCTACAAAGGCTTCAGAGTAG
>RPL3 1212
ATGTCTCACAGAAAGTTCTCCGCTCCCAGACATGGGTCCCTCGGCTTCCTGCCTCGGAAGCGCAGCAGCAGGCATCGTGGGAAGGTGAAGAGCTTCCCTAAGGATGACCCGTCCAAGCCGGTCCACCTCACAGCCTTCCTGGGATACAAGGCTGGCATGACTCACATCGTGCGGGAAGTCGACAGGCCGGGATCCAAGGTGAACAAGAAGGAGGTGGTGGAGGCTGTGACCATTGTAGAGACACCACCCATGGTGGTTGTGGGCATTGTGGGCTACGTGGAAACCCCTCGAGGCCTCCGGACCTTCAAGACTGTCTTTGCTGAGCACATCAGTGATGAATGCAAGAGGCGTTTCTATAAGAATTGGCATAAATCTAAGAAGAAGGCCTTTACCAAGTACTGCAAGAAATGGCAGGATGAGGATGGCAAGAAGCAGCTGGAGAAGGACTTCAGCAGCATGAAGAAGTACTGCCAAGTCATCCGTGTCATTGCCCACACCCAGATGCGCCTGCTTCCTCTGCGCCAGAAGAAGGCCCACCTGATGGAGATCCAGGTGAACGGAGGCACTGTGGCCGAGAAGCTGGACTGGGCCCGCGAGAGGCTTGAGCAGCAGGTACCTGTGAACCAAGTGTTTGGGCAGGATGAGATGATCGACGTCATCGGGGTGACCAAGGGCAAAGGCTACAAAGGGGTCACCAGTCGTTGGCACACCAAGAAGCTGCCCCGCAAGACCCACCGAGGCCTGCGCAAGGTGGCCTGTATTGGGGCATGGCATCCTGCTCGTGTAGCCTTCTCTGTGGCACGCGCTGGGCAGAAAGGCTACCATCACCGCACTGAGATCAACAAGAAGATTTATAAGATTGGCCAGGGCTACCTTATCAAGGACGGCAAGCTGATCAAGAACAATGCCTCCACTGACTATGACCTACCTGACAAGAGCATCAACCCTCTGGGTGGCTTTGTCCACTATGGTGAAGTGACCAATGACTTTGTCATGCTGAAAGGCTGTGTGGTGGGAACCAAGAAGCGGGTGCTCACCCTCCGCAAGTCCTTGCTGGTGCAGACGAAGCGGCGGGCTCTGGAGAAGATTGACCTTAAGTTCATTGACACCACCTCCAAGTTTGGCCATGGCCGCTTCCAGACCATGGAGGAGAAGAAAGCATTCATGGGACCACTGAAGGAAGACCGAATTGCAAAGGAAGAAGGAGCTTAA
>RPL30 348
ATGGTGGCCGCAAAGAAGACGAAAAAGTCGCTGGAGTCGATCAACTCTAGGCTCCAACTCGTTATGAAAAGTGGGAAGTACGTCCTGGGGTACAAGCAGACTCTGAAGATGATCAGACAAGGCAAAGCGAAATTGGTCATTCTCGCTAACAACTGCCCAGCTTTGAGGAAATCTGAAATAGAGTACTATGCTATGTTGGCTAAAACTGGTGTCCATCACTACAGTGGCAATAATATTGAACTGGGCACAGCATGCGGAAAATACTACAGAGTGTGCACACTGGCTATCATTGATCCAGGTGACTCTGACATCATTAGAAGCATGCCAGAACAGACTGGTGAAAAGTAA
>RPL31 387
ATGGCTCCCGCAAAGAAGGGTGGCGAGAAGAAAAAGGGCCGTTCTGCCATCAACGAAGTGGTAACCCGAGAATACACCATCAACATTCACAAGCGCATCCATGGAGTGGGCTTCAAGAAGCGTGCACCTCGGGCACTCAAAGAGATTCGGAAATTTGCCATGAAGGAGATGGGAACTCCAGATGTGCGCATTGACACCAGGCTCAACAAAGCTGTCTGGGCCAAAGGAATAAGGAATGTGCCATACCGAATCCGTGTGCGGCTGTCCAGAAAACGTAATGAGGATGAAGATTCACCAAATAAGCTATATACTTTGGTTACCTATGTACCTGTTACCACTTTCAAAATTTCTGTGCTAAACAGTGTTACAGTCGCCAAGAGCCCATAA
>RPL32 408
ATGGCCGCCCTCAGACCCCTTGTGAAGCCCAAGATCGTCAAAAAGAGAACCAAGAAGTTCATCCGGCACCAGTCAGACCGATATGTCAAAATTAAGCGTAACTGGCGGAAACCCAGAGGCATTGACAACAGGGTTCGTAGAAGATTCAAGGGCCAGATCTTGATGCCCAACATTGGTTATGGAAGCAACAAAAAAACAAAGCACATGCTGCCCAGTGGCTTCCGGAAGTTCCTGGTCCACAACGTCAAGGAGCTGGAAGTGCTGCTGATGTGCAACAAATCTTACTGTGCCGAGATCGCTCACAATGTTTCCTCCAAGAACCGCAAAGCCATCGTGGAAAGAGCTGCCCAACTGGCCATCAGAGTCACCAACCCCAATGCCAGGCTGCGCAGTGAAGAAAATGAGTAG
>RPL34 354
ATGGTCCAGCGTTTGACATACCGACGTAGGCTTTCCTACAATACAGCCTCTAACAAAACTAGGCTGTCCCGAACCCCTGGTAATAGAATTGTTTACCTTTATACCAAGAAGGTTGGGAAAGCACCAAAATCTGCATGTGGTGTGTGCCCAGGCAGACTTCGAGGGGTTCGTGCTGTAAGACCTAAAGTTCTTATGAGATTGTCCAAAACAAAGAAACATGTCAGCAGGGCCTATGGTGGTTCCATGTGTGCTAAATGTGTTCGTGACAGGATCAAGCGTGCTTTCCTTATCGAGGAGCAGAAAATCGTTGTGAAAGTGTTGAAGGCACAAGCACAGAGTCAGAAAGCTAAATAG
>RPL35 372
ATGGCCAAGATCAAGGCTCGAGATCTTCGCGGGAAGAAGAAGGAGGAGCTGCTGAAACAGCTGGACGACCTGAAGGTGGAGCTGTCCCAGCTGCGCGTCGCCAAAGTGACAGGCGGTGCGGCCTCCAAGCTCTCTAAGATCCGAGTCGTCCGGAAATCCATTGCCCGTGTTCTCACAGTTATTAACCAGACTCAGAAAGAAAACCTCAGGAAATTCTACAAGGGCAAGAAGTACAAGCCCCTGGACCTGCGGCCTAAGAAGACACGTGCCATGCGCCGCCGGCTCAACAAGCACGAGGAGAACCTGAAGACCAAGAAGCAGCAGCGGAAGGAGCGGCTGTACCCGCTGCGGAAGTACGCGGTCAGGGCCTGA
>RPL35A 441
ATGTTTAATCCCACAAGGCCACGCGGCGGGGCCTCGTCCTTCTCTTACCGCCATCTTGGCTCCTGTGGAGGCCTGCTGGGAACGGGACTTCTAAAAGGAACTATGTCTGGAAGGCTGTGGTCCAAGGCCATTTTTGCTGGCTATAAGCGGGGTCTCCGGAACCAAAGGGAGCACACAGCTCTTCTTAAAATTGAAGGTGTTTACGCCCGAGATGAAACAGAATTCTATTTGGGCAAGAGATGCGCTTATGTATATAAAGCAAAGAACAACACAGTCACTCCTGGCGGCAAACCAAACAAAACCAGAGTCATCTGGGGAAAAGTAACTCGGGCCCATGGAAACAGTGGCATGGTTCGTGCCAAATTCCGAAGCAATCTTCCTGCTAAGGCCATTGGACACAGAATCCGAGTGGTGACTGTACCCCTCAAGGATTTAAACTAA
>RPL36 318
ATGGCCCTACGCTACCCTATGGCCGTGGGCCTCAACAAGGGCCACAAAGTGACCAAGAACGTGAGCAAGCCCAGGCACAGCCGACGCCGCGGGCGTCTGACCAAACACACCAAGTTCGTGCGGGACATGATTCGGGAGGTGTGTGGCTTTGCCCCGTACGAGCGGCGCGCCATGGAGTTACTGAAGGTCTCCAAGGACAAACGGGCCCTCAAATTTATCAAGAAAAGGGTGGGGACGCACATCCGCGCCAAGAGGAAGCGGGAGGAGCTGAGCAACGTACTGGCCGCCATGAGGAAAGCTGCTGCCAAGAAAGACTAG
>RPL36A 321
ATGGTTAACGTCCCTAAAACCCGCCGGACTTTCTGTAAGAAGTGTGGCAAGCACCAACCCCATAAAGTGACACAGTACAAGAAGGGCAAGGATTCTCTGTACGCCCAGGGAAAGCGGCGTTATGACAGGAAGCAGAGTGGCTATGGTGGGCAAACTAAGCCGATTTTCCGGAAAAAGGCTAAAACTACAAAGAAGATTGTGCTAAGGCTTGAGTGCGTTGAGCCCAACTGCAGATCTAAGAGAATGCTGGCTATTAAAAGATGCAAGCATTTTGAACTGGGAGGAGATAAGAAGAGAAAGGGCCAAGTGATCCAGTTCTAA
>RPL36AL 321
ATGGTCAACGTACCTAAAACCCGAAGAACCTTCTGTAAGAAGTGTGGCAAGCATCAGCCTCACAAAGTGACACAGTATAAGAAGGGCAAGGATTCTTTGTATGCCCAGGGAAGGAGGCGCTATGATCGGAAGCAGAGTGGCTATGGTGGGCAGACAAAGCCAATTTTCCGGAAGAAGGCTAAGACCACAAAGAAGATTGTGCTAAGGCTGGAATGTGTTGAGCCTAACTGCAGATCCAAGAGGATGCTGGCCATTAAGAGATGCAAGCATTTTGAACTGGGAGGAGATAAGAAGAGAAAGGGCCAAGTGATCCAGTTCTAA
>RPL37 294
ATGACGAAGGGAACGTCATCGTTTGGAAAGCGTCGCAATAAGACGCACACGTTGTGCCGCCGCTGTGGCTCTAAGGCCTACCACCTTCAGAAGTCGACCTGTGGCAAATGTGGCTACCCTGCCAAGCGCAAGAGAAAGTATAACTGGAGTGCCAAGGCTAAAAGACGAAATACCACCGGAACTGGTCGAATGAGGCACCTAAAAATTGTATACCGCAGATTCAGGCATGGATTCCGTGAAGGAACAACACCTAAACCCAAGAGGGCAGCTGTTGCAGCATCCAGTTCATCTTAA
>RPL37A 279
ATGGCCAAACGTACCAAGAAAGTCGGGATCGTCGGTAAATACGGGACCCGCTATGGGGCCTCCCTCCGGAAAATGGTGAAGAAAATTGAAATCAGCCAGCACGCCAAGTACACTTGCTCTTTCTGTGGCAAAACTAAGATGAAGAGACGAGCTGTGGGGATCTGGCACTGTGGTTCCTGCATGAAGACAGTGGCTGGCGGTGCCTGGACGTACAATACCACTTCCGCTGTCACGGTAAAGTCCGCCATCAGAAGACTGAAGGAGTTGAAAGACCAGTAG
>RPL38 213
ATGCCTCGGAAAATTGAGGAAATCAAGGACTTCCTGCTCACAGCCCGACGAAAGGATGCCAAATCTGTCAAGATCAAGAAAAATAAGGACAACGTGAAGTTTAAAGTTCGATGCAGCAGATACCTTTACACCCTGGTCATCACTGACAAAGAGAAGGCAGAGAAACTGAAGCAGTCCCTGCCCCCCGGTTTGGCAGTGAAGGAACTGAAATGA
>RPL39 156
ATGTCTTCTCACAAGACTTTCAGGATTAAGCGATTCCTGGCCAAGAAACAAAAGCAAAATCGTCCCATTCCCCAGTGGATTCGGATGAAAACTGGAAATAAAATCAGGTACAACTCCAAAAGGAGACATTGGAGAAGAACCAAGCTGGGTCTATAA
>RPL4 1284
ATGGCGTGTGCTCGCCCACTGATATCGGTGTACTCCGAAAAGGGGGAGTCATCTGGCAAAAATGTCACTTTGCCTGCTGTATTCAAGGCTCCTATTCGACCAGATATTGTGAACTTTGTTCACACCAACTTGCGCAAAAACAACAGACAGCCCTATGCTGTCAGTGAATTAGCAGGTCATCAGACTAGTGCTGAGTCTTGGGGTACTGGCAGAGCTGTGGCTCGAATTCCCAGAGTTCGAGGTGGTGGGACTCACCGCTCTGGCCAGGGTGCTTTTGGAAACATGTGTCGTGGAGGCCGAATGTTTGCACCAACCAAAACCTGGCGCCGTTGGCATCGTAGAGTGAACACAACCCAAAAACGATACGCCATCTGTTCTGCCCTGGCTGCCTCAGCCCTACCAGCACTGGTCATGTCTAAAGGTCATCGTATTGAGGAAGTTCCTGAACTTCCTTTGGTAGTTGAAGATAAAGTTGAAGGCTACAAGAAGACCAAGGAAGCTGTTTTGCTCCTTAAGAAACTTAAAGCCTGGAATGATATCAAAAAGGTCTATGCCTCTCAGCGAATGAGAGCTGGCAAAGGCAAAATGAGAAACCGTCGCCGTATCCAGCGCAGGGGCCCGTGCATCATCTATAATGAGGATAATGGTATCATCAAGGCCTTCAGAAACATCCCTGGAATTACTCTGCTTAATGTAAGCAAGCTGAACATTTTGAAGCTTGCTCCTGGTGGGCATGTGGGACGTTTCTGCATTTGGACTGAAAGTGCTTTCCGGAAGTTAGATGAATTGTACGGCACTTGGCGTAAAGCCGCTTCCCTCAAGAGTAACTACAATCTTCCCATGCACAAGATGATTAATACAGATCTTAGCAGAATCTTGAAAAGCCCAGAGATCCAAAGAGCCCTTCGAGCACCACGCAAGAAGATCCATCGCAGAGTCCTAAAGAAGAACCCACTGAAAAACTTGAGAATCATGTTGAAGCTAAACCCATATGCAAAGACCATGCGCCGGAACACCATTCTTCGCCAGGCCAGGAATCACAAGCTCCGGGTGGATAAGGCAGCTGCTGCAGCAGCGGCACTACAAGCCAAATCAGATGAGAAGGCGGCGGTTGCAGGCAAGAAGCCTGTGGTAGGTAAGAAAGGAAAGAAGGCTGCTGTTGGTGTTAAGAAGCAGAAGAAGCCTCTGGTGGGAAAAAAGGCAGCAGCTACCAAGAAACCAGCCCCTGAAAAGAAGCCTGCAGAGAAGAAACCTACTACAGAGGAGAAGAAGCCTGCTGCATAA
>RPL41 78
ATGAGAGCCAAGTGGAGGAAGAAGCGAATGCGCAGGCTGAAGCGCAAAAGAAGAAAGATGAGGCAGAGGTCCAAGTAA
>RPL5 894
ATGGGGTTTGTTAAAGTTGTTAAGAATAAGGCCTACTTTAAGAGATACCAAGTGAAATTTAGAAGACGACGAGAGGGTAAAACTGATTATTATGCTCGGAAACGCTTGGTGATACAAGATAAAAATAAATACAACACACCCAAATACAGGATGATAGTTCGTGTGACAAACAGAGATATCATTTGTCAGATTGCTTATGCCCGTATAGAGGGGGATATGATAGTCTGCGCAGCGTATGCACACGAACTGCCAAAATATGGTGTGAAGGTTGGCCTGACAAATTATGCTGCAGCATATTGTACTGGCCTGCTGCTGGCCCGCAGGCTTCTCAATAGGTTTGGCATGGACAAGATCTATGAAGGCCAAGTGGAGGTGACTGGTGATGAATACAATGTGGAAAGCATTGATGGTCAGCCAGGTGCCTTCACCTGCTATTTGGATGCAGGCCTTGCCAGAACTACCACTGGCAATAAAGTTTTTGGTGCCCTGAAGGGAGCTGTGGATGGAGGCTTGTCTATCCCTCACAGTACCAAACGATTCCCTGGTTATGATTCTGAAAGCAAGGAATTTAATGCAGAAGTACATCGGAAGCACATCATGGGCCAGAATGTTGCAGATTACATGCGCTGCTTAATGGAAGAAGATGAAGATGCTTACAAGAAACAGTTCTCTCAATACATAAAGAACAGCGTAACTCCAGACATGATGGAGGAGATGTATAAGAAAGCTCATGCTGCTATACGAGAGAATCCAGTCTATGAAAAGAAGCCCAAGAAAGAAGTTAAAAAGAAGAGGTGGAACCGTCCCAAAATGTCCCTTGCTCAGAAGAAGGATCGGGTAGCTCAAAAGAAGGCAAGCTTCCTCAGAGCTCAGGAGCGGGCTGCTGAGAGCTAA
>RPL6 867
ATGGCGGGTGAAAAAGTTGAGAAGCCAGATACTAAAGAGAAGAGACCCGAAGCCAAGAAGGTTGATGCTGGTGGCAAGGTGAAAAAGGGTAACCTCAAAGCTAAAAAGCCCAAGAAGGGGAAGCCCCATTGCAGCCGCAACCCTGTCCTTGTCAGAGGAGTTGGCAGGTATTCCCGATCTGCCATGTATTCCAGAAAGGCCATGTACAAGAGGAAGTACTCAGCCGCTAAATCCAAGGTTGAAAAGAAAAAGAAGGAGAAGGTTCTCGCAACTGTTACAAAACCAGTTGGTGGTGACAAGAACGGCGGTACCCGGGTGGTTAAACTTCGCAAAATGCCTAGATATTATCCTACTGAAGATGTGCCTCGAAAGCTGTTGAGCCACGGCAAAAAACCCTTCAGTCAGCACGTGAGAAAACTGCGAGCCAGCATTACCCCCGGGACCATTCTGATCATCCTCACTGGACGCCACAGGGGCAAGAGGGTGGTTTTCCTGAAGCAGCTGGCTAGTGGCTTATTACTTGTGACTGGACCTCTGGTCCTCAATCGAGTTCCTCTACGAAGAACACACCAGAAATTTGTCATTGCCACTTCAACCAAAATCGATATCAGCAATGTAAAAATCCCAAAACATCTTACTGATGCTTACTTCAAGAAGAAGAAGCTGCGGAAGCCCAGACACCAGGAAGGTGAGATCTTCGACACAGAAAAAGAGAAATATGAGATTACGGAGCAGCGCAAGATTGATCAGAAAGCTGTGGACTCACAAATTTTACCAAAAATCAAAGCTATTCCTCAGCTCCAGGGCTACCTGCGATCTGTGTTTGCTCTGACGAATGGAATTTATCCTCACAAATTGGTGTTCTAA
>RPL7 747
ATGGAGGGTGTAGAAGAGAAGAAGAAGGAGGTTCCTGCTGTGCCAGAAACCCTTAAGAAAAAGCGAAGGAATTTCGCAGAGCTGAAGATCAAGCGCCTGAGAAAGAAGTTTGCCCAAAAGATGCTTCGAAAGGCAAGGAGGAAGCTTATCTATGAAAAAGCAAAGCACTATCACAAGGAATATAGGCAGATGTACAGAACTGAAATTCGAATGGCGAGGATGGCAAGAAAAGCTGGCAACTTCTATGTACCTGCAGAACCCAAATTGGCGTTTGTCATCAGAATCAGAGGTATCAATGGAGTGAGCCCAAAGGTTCGAAAGGTGTTGCAGCTTCTTCGCCTTCGTCAAATCTTCAATGGAACCTTTGTGAAGCTCAACAAGGCTTCGATTAACATGCTGAGGATTGTAGAGCCATATATTGCATGGGGGTACCCCAATCTGAAGTCAGTAAATGAACTAATCTACAAGCGTGGTTATGGCAAAATCAATAAGAAGCGAATTGCTTTGACAGATAACGCTTTGATTGCTCGATCTCTTGGTAAATACGGCATCATCTGCATGGAGGATTTGATTCATGAGATCTATACTGTTGGAAAACGCTTCAAAGAGGCAAATAACTTCCTGTGGCCCTTCAAATTGTCTTCTCCACGAGGTGGAATGAAGAAAAAGACCACCCATTTTGTAGAAGGTGGAGATGCTGGCAACAGGGAGGACCAGATCAACAGGCTTATTAGAAGAATGAACTAA
>RPL7A 801
ATGCCGAAAGGAAAGAAGGCCAAGGGAAAGAAGGTGGCTCCGGCCCCAGCTGTCGTGAAGAAGCAGGAGGCTAAGAAAGTGGTGAATCCCCTGTTTGAGAAAAGGCCTAAGAATTTTGGCATTGGACAGGACATCCAGCCCAAAAGAGACCTCACCCGCTTTGTGAAATGGCCCCGCTATATCAGGTTGCAGCGGCAGAGAGCCATCCTCTATAAGCGGCTGAAAGTGCCTCCTGCGATTAACCAGTTCACCCAGGCCCTGGACCGCCAAACAGCTACTCAGCTGCTTAAGCTGGCCCACAAGTACAGACCAGAGACAAAGCAAGAGAAGAAGCAGAGACTGTTGGCCCGGGCCGAGAAGAAGGCTGCTGGCAAAGGGGACGTCCCAACGAAGAGACCACCTGTCCTTCGAGCAGGAGTTAACACCGTCACCACCTTGGTGGAGAACAAGAAAGCTCAGCTGGTGGTGATTGCACACGACGTGGATCCCATCGAGCTGGTTGTCTTCTTGCCTGCCCTGTGTCGTAAAATGGGGGTCCCTTACTGCATTATCAAGGGAAAGGCAAGACTGGGACGTCTAGTCCACAGGAAGACCTGCACCACTGTCGCCTTCACACAGGTGAACTCGGAAGACAAAGGCGCTTTGGCTAAGCTGGTGGAAGCTATCAGGACCAATTACAATGACAGATACGATGAGATCCGCCGTCACTGGGGTGGCAATGTCCTGGGTCCTAAGTCTGTGGCTCGTATCGCCAAGCTCGAAAAGGCAAAGGCTAAAGAACTTGCCACTAAACTGGGTTAA
>RPL7L1 768
ATGATCAGTAGCTGCACCACTAGAAAGATGGCGGAGCAAGAGCAAAGAAAAATCCCTTTGGTTCCAGAAAATCTCCTGAAAAAGAGGAAGGCTTATCAAGCCCTCAAAGCCACCCAGGCAAAGCAGGCACTTTTGGCAAAGAAGGAGCAGAAGAAAGGAAAAGGGCTCAGGTTTAAGCGACTGGAATCATTCCTACATGATTCCTGGCGGCAGAAACGTGACAAGGTGCGTCTCAGACGACTAGAAGTGAAACCTCATGCCTTGGAATTGCCAGATAAACATTCCTTGGCCTTTGTTGTACGCATCGAAAGGATTGACGGCGTGAGTTTACTGGTGCAGAGAACCATTGCAAGACTTCGCCTAAAGAAAATTTTTAGTGGTGTCTTTGTAAAAGTCACCCCCCAGAATCTAAAAATGCTGCGTATAGTGGAACCTTATGTGACCTGGGGATTTCCAAATCTGAAGTCTGTCCGAGAACTCATTTTGAAACGTGGACAAGCCAAGGTCAAGAATAAGACCATCCCTCTGACAGACAATACAGTGATTGAGGAGCACCTGGGGAAGTTTGGCGTCATTTGCTTGGAAGACCTCATTCATGAAATTGCCTTCCCAGGGAAGCATTTCCAGGAGATCTCATGGTTCTTGTGCCCTTTCCACCTCTCAGTGGCCCGTCATGCTACCAAAAATAGAGTGGGCTTCCTCAAGGAGATGGGCACACCTGGCTATCGGGGTGAACGCATCAATCAGCTCATCCGTCAGCTGAACTAG
>RPL8 774
ATGGGCCGTGTGATCCGTGGACAGAGGAAGGGCGCCGGGTCTGTGTTCCGCGCGCACGTGAAGCACCGTAAAGGCGCTGCGCGCCTGCGCGCCGTGGATTTCGCTGAGCGGCACGGCTACATCAAGGGCATCGTCAAGGACATCATCCACGACCCGGGCCGCGGCGCGCCCCTCGCCAAGGTGGTCTTCCGGGATCCGTATCGGTTTAAGAAGCGGACGGAGCTGTTCATTGCCGCCGAGGGCATTCACACGGGCCAGTTTGTGTATTGCGGCAAGAAGGCCCAGCTCAACATTGGCAATGTGCTCCCTGTGGGCACCATGCCTGAGGGTACAATCGTGTGCTGCCTGGAGGAGAAGCCTGGAGACCGTGGCAAGCTGGCCCGGGCATCAGGGAACTATGCCACCGTTATCTCCCACAACCCTGAGACCAAGAAGACCCGTGTGAAGCTGCCCTCCGGCTCCAAGAAGGTTATCTCCTCAGCCAACAGAGCTGTGGTTGGTGTGGTGGCTGGAGGTGGCCGAATTGACAAACCCATCTTGAAGGCTGGCCGGGCGTACCACAAATATAAGGCAAAGAGGAACTGCTGGCCACGAGTACGGGGTGTGGCCATGAATCCTGTGGAGCATCCTTTTGGAGGTGGCAACCACCAGCACATCGGCAAGCCCTCCACCATCCGCAGAGATGCCCCTGCTGGCCGCAAAGTGGGTCTCATTGCTGCCCGCCGGACTGGACGTCTCCGGGGAACCAAGACTGTGCAGGAGAAAGAGAACTAG
>RPL9 579
ATGAAGACTATTCTCAGCAATCAGACTGTCGACATTCCAGAAAATGTCGACATTACTCTGAAGGGACGCACAGTTATCGTGAAGGGCCCCAGAGGAACCCTGCGGAGGGACTTCAATCACATCAATGTAGAACTCAGCCTTCTTGGAAAGAAAAAAAAGAGGCTCCGGGTTGACAAATGGTGGGGTAACAGAAAGGAACTGGCTACCGTTCGGACTATTTGTAGTCATGTACAGAACATGATCAAGGGTGTTACACTGGGCTTCCGTTACAAGATGAGGTCTGTGTATGCTCACTTCCCCATCAACGTTGTTATCCAGGAGAATGGGTCTCTTGTTGAAATCCGAAATTTCTTGGGTGAAAAATATATCCGCAGGGTTCGGATGAGACCAGGTGTTGCTTGTTCAGTATCTCAAGCCCAGAAAGATGAATTAATCCTTGAAGGAAATGACATTGAGCTTGTTTCAAATTCAGCGGCTTTGATTCAGCAAGCCACAACAGTTAAAAACAAGGATATCAGGAAATTTTTGGATGGTATCTATGTCTCTGAAAAAGGAACTGTTCAGCAGGCTGATGAATAA
>RPLP0 954
ATGCCCAGGGAAGACAGGGCGACCTGGAAGTCCAACTACTTCCTTAAGATCATCCAACTATTGGATGATTATCCGAAATGTTTCATTGTGGGAGCAGACAATGTGGGCTCCAAGCAGATGCAGCAGATCCGCATGTCCCTTCGCGGGAAGGCTGTGGTGCTGATGGGCAAGAACACCATGATGCGCAAGGCCATCCGAGGGCACCTGGAAAACAACCCAGCTCTGGAGAAACTGCTGCCTCATATCCGGGGGAATGTGGGCTTTGTGTTCACCAAGGAGGACCTCACTGAGATCAGGGACATGTTGCTGGCCAATAAGGTGCCAGCTGCTGCCCGTGCTGGTGCCATTGCCCCATGTGAAGTCACTGTGCCAGCCCAGAACACTGGTCTCGGGCCCGAGAAGACCTCCTTTTTCCAGGCTTTAGGTATCACCACTAAAATCTCCAGGGGCACCATTGAAATCCTGAGTGATGTGCAGCTGATCAAGACTGGAGACAAAGTGGGAGCCAGCGAAGCCACGCTGCTGAACATGCTCAACATCTCCCCCTTCTCCTTTGGGCTGGTCATCCAGCAGGTGTTCGACAATGGCAGCATCTACAACCCTGAAGTGCTTGATATCACAGAGGAAACTCTGCATTCTCGCTTCCTGGAGGGTGTCCGCAATGTTGCCAGTGTCTGTCTGCAGATTGGCTACCCAACTGTTGCATCAGTACCCCATTCTATCATCAACGGGTACGAACGAGTCCTGGCCTTGTCTGTGGAGACGGATTACACCTTCCCACTTGCTGAAAAGGTCAAGGCCTTCTTGGCTGATCCATCTGCCTTTGTGGCTGCTGCCCCTGTGGCTGCTGCCACCACAGCTGCTCCTGCTGCTGCTGCAGCCCCAGCTAAGGTTGAAGCCAAGGAAGAGTCGGAGGAGTCGGACGAGGATATGGGATTTGGTCTCTTTGACTAA
>RPLP1 345
ATGGCCTCTGTCTCCGAGCTCGCCTGCATCTACTCGGCCCTCATTCTGCACGACGATGAGGTGACAGTCACGGAGGATAAGATCAATGCCCTCATTAAAGCAGCCGGTGTAAATGTTGAGCCTTTTTGGCCTGGCTTGTTTGCAAAGGCCCTGGCCAACGTCAACATTGGGAGCCTCATCTGCAATGTAGGGGCCGGTGGACCTGCTCCAGCAGCTGGTGCTGCACCAGCAGGAGGTCCTGCCCCCTCCACTGCTGCTGCTCCAGCTGAGGAGAAGAAAGTGGAAGCAAAGAAAGAAGAATCCGAGGAGTCTGATGATGACATGGGCTTTGGTCTTTTTGACTAA
>RPLP2 348
ATGCGCTACGTCGCCTCCTACCTGCTGGCTGCCCTAGGGGGCAACTCCTCCCCCAGCGCCAAGGACATCAAGAAGATCTTGGACAGCGTGGGTATCGAGGCGGACGACGACCGGCTCAACAAGGTTATCAGTGAGCTGAATGGAAAAAACATTGAAGACGTCATTGCCCAGGGTATTGGCAAGCTTGCCAGTGTACCTGCTGGTGGGGCTGTAGCCGTCTCTGCTGCCCCAGGCTCTGCAGCCCCTGCTGCTGGTTCTGCCCCTGCTGCAGCAGAGGAGAAGAAAGATGAGAAGAAGGAGGAGTCTGAAGAGTCAGATGATGACATGGGATTTGGCCTTTTTGATTAA
>RPS10 498
ATGTTGATGCCTAAGAAGAACCGGATTGCCATTTATGAACTCCTTTTTAAGGAGGGAGTCATGGTGGCCAAGAAGGATGTCCACATGCCTAAGCACCCGGAGCTGGCAGACAAGAATGTGCCCAACCTTCATGTCATGAAGGCCATGCAGTCTCTCAAGTCCCGAGGCTACGTGAAGGAACAGTTTGCCTGGAGACATTTCTACTGGTACCTTACCAATGAGGGTATCCAGTATCTCCGTGATTACCTTCATCTGCCCCCGGAGATTGTGCCTGCCACCCTACGCCGTAGCCGTCCAGAGACTGGCAGGCCTCGGCCTAAAGGTCTGGAGGGTGAGCGACCTGCGAGACTCACAAGAGGGGAAGCTGACAGAGATACCTACAGACGGAGTGCTGTGCCACCTGGTGCCGACAAGAAAGCCGAGGCTGGGGCTGGGTCAGCAACCGAATTCCAGTTTAGAGGCGGATTTGGTCGTGGACGTGGTCAGCCACCTCAGTAA
>RPS11 477
ATGGCGGACATTCAGACTGAGCGTGCCTACCAAAAGCAGCCGACCATCTTTCAAAACAAGAAGAGGGTCCTGCTGGGAGAAACTGGCAAGGAGAAGCTCCCGCGGTACTACAAGAACATCGGTCTGGGCTTCAAGACACCCAAGGAGGCTATTGAGGGCACCTACATTGACAAGAAATGCCCCTTCACTGGTAATGTGTCCATTCGAGGGCGGATCCTCTCTGGCGTGGTGACCAAGATGAAGATGCAGAGGACCATTGTCATCCGCCGAGACTATCTGCACTACATCCGCAAGTACAACCGCTTCGAGAAGCGCCACAAGAACATGTCTGTACACCTGTCCCCCTGCTTCAGGGACGTCCAGATCGGTGACATCGTCACAGTGGGCGAGTGCCGGCCTCTGAGCAAGACAGTGCGCTTCAACGTGCTCAAGGTCACCAAGGCTGCCGGCACCAAGAAGCAGTTCCAGAAGTTCTGA
>RPS12 399
ATGGCCGAGGAAGGCATTGCTGCTGGAGGTGTAATGGACGTTAATACTGCTTTACAAGAGGTTCTGAAGACTGCCCTCATCCACGATGGCCTAGCACGTGGAATTCGCGAAGCTGCCAAAGCCTTAGACAAGCGCCAAGCCCATCTTTGTGTGCTTGCATCCAACTGTGATGAGCCTATGTATGTCAAGTTGGTGGAGGCCCTTTGTGCTGAACACCAAATCAACCTAATTAAGGTTGATGACAACAAGAAACTAGGAGAATGGGTAGGCCTTTGTAAAATTGACAGAGAGGGGAAACCCCGTAAAGTGGTTGGTTGCAGTTGTGTAGTAGTTAAGGACTATGGCAAGGAGTCTCAGGCCAAGGATGTCATTGAAGAGTATTTCAAATGCAAGAAATGA
>RPS13 456
ATGGGTCGCATGCATGCTCCCGGGAAGGGCCTGTCCCAGTCGGCTTTACCCTATCGACGCAGCGTCCCCACTTGGTTGAAGTTGACATCTGACGACGTGAAGGAGCAGATTTACAAACTGGCCAAGAAGGGCCTTACTCCTTCACAGATCGGTGTAATCCTGAGAGATTCACATGGTGTTGCACAAGTACGTTTTGTGACAGGCAATAAAATTTTAAGAATTCTTAAGTCTAAGGGACTTGCTCCTGATCTTCCTGAAGATCTATACCATTTAATTAAGAAAGCAGTTGCTGTTCGAAAGCATCTTGAGAGGAACAGAAAGGATAAGGATGCTAAATTCCGTCTGATTCTAATAGAGAGCCGGATTCACCGTTTGGCTCGATATTATAAGACCAAGCGAGTCCTCCCTCCCAATTGGAAATATGAATCATCTACAGCCTCTGCCCTGGTCGCATAA
>RPS14 495
ATGGTTTGTAGTGATCATTCAAAGAAGGAAAGCAGGGAAACTCTCGCACTATGTTGGATGCTTCTAAATCTGGCGATTCTTTGCGTTGCTGAGTCGGGCACGTTGCAAGTTCTGGCGCTCAGGCCCAGCACCAATGTTTGCTGTCGCTTGCCCTCGTTTGATATACTCCTGATGACCACTCTGCTCGTTACTTTAGGGATGTTAGAACGGAGAAACTGCAAATTGGCATTTACTGAATGGCCATCATGCCGAAACATACTCATGCTTACGTATTTGAGATATGCTGGAGCCTTTCTATGCTTCTCGAGGCAGAACTTTGGGCTTCTCTCCTGTGGCGCGTTCCTTACAATAGTTAACGCACTGGGTCGTGCTCATTGGTCTGATTTGAAGATAGGAACATTTAACTTCGTACACCCAAGACTTACACTTGAAGTACTTACTGTGGTCACACACTTAACTGAAAGTTTATATAGGGAAGGCAGAGGAGAGATCTAG
>RPS15 459
ATGTTGGGGCGAGGGGCGGACTTGGCAGAAGTAGAGCAGAAGAAGAAGCGGACCTTCCGCAAGTTCACCTACCGCGGCGTGGACCTCGACCAGCTGCTGGACATGTCCTACGAGCAGCTGATGCAGCTGTACAGTGCGCGCCAGCGGCGGCGGCTGAACCGGGGCCTGCGGCGGAAGCAGCACTCCCTGCTGAAGCGCCTGCGCAAGGCCAAGAAGGAGGCGCCGCCCATGGAGAAGCCGGAAGTGGTGAAGACGCACCTGCGGGACATGATCATCCTACCCGAGATGGTGGGCAGCATGGTGGGCGTCTACAACGGCAAGACCTTCAACCAGGTGGAGATCAAGCCCGAGATGATCGGCCACTACCTGGGCGAGTTCTCCATCACCTACAAGCCCGTAAAGCATGGCCGGCCCGGCATCGGGGCCACCCACTCCTCCCGCTTCATCCCTCTCAAGTAA
>RPS15A 393
ATGGTGCGCATGAATGTCCTGGCAGATGCTCTCAAGAGTATCAACAATGCCGAAAAGAGAGGCAAACGCCAGGTGCTTATTAGGCCGTGCTCCAAAGTCATCGTCCGGTTTCTCACTGTGATGATGAAGCATGGTTACATTGGCGAATTTGAAATCATTGATGACCACAGAGCTGGGAAAATTGTTGTGAACCTCACAGGCAGGCTAAACAAGTGTGGGGTGATCAGCCCCAGATCTGACGTGCAACTCAAAGACCTGGAAAAATGGCAGAATAATCTGCTTCCATCCCGCCAGTTTGGTTTCATTGTACTGACAACCTCAGCTGGCATCATGGACCATGAAGAAGCAAGACGAAAACACACAGGAGGGAAAATCCTGGGATTCTTTTTCTAG
>RPS16 459
ATGCCGTCCAAGGGCCCGCTGCAGTCTGTGCAGGTCTTCGGACGCAAGAAGACAGCGACAGCTGTGGCGCACTGCAAACGCGGCAATGGTCTCATCAAGGTGAACGGGCGGCCCCTGGAGATGATTGAGCCGCGCACGCTACAGTACAAGCTGCTGGAGCCAGTTCTGCTTCTCGGCAAGGAGCGATTTGCTGGTGTAGACATCCGTGTCCGTGTAAAGGGTGGTGGTCACGTGGCCCAGATTTATGGTGAGTCCCAGGAACTGGGCGCATGGAGGAGGTGGCTCTGGGAGGGAGGCCTTCACAGCGCTCCTGTACCCTTTAATTGTGTGTCTTTCTCACAGCTATCCGTCAGTCCATCTCCAAAGCCCTGGTGGCCTATTACCAGAAATATGTGGATGAGGCTTCCAAGAAGGAGATCAAAGACATCCTCATCCAGTATGACCGGACCCTGCTGGTAG
>RPS17 408
ATGGGCCGCGTTCGCACCAAAACCGTGAAGAAGGCGGCCCGGGTCATCATAGAAAAGTACTACACGCGCCTGGGCAACGACTTCCACACGAACAAGCGCGTGTGCGAGGAGATCGCCATTATCCCCAGCAAAAAGCTCCGCAACAAGATAGCAGGTTATGTCACGCATCTGATGAAGCGAATTCAGAGAGGCCCAGTAAGAGGTATCTCCATCAAGCTGCAGGAGGAGGAGAGAGAAAGGAGAGACAATTATGTTCCTGAGGTCTCAGCCTTGGATCAGGAGATTATTGAAGTAGATCCTGACACTAAGGAGATGCTGAAGCTTTTGGACTTCGGCAGTCTGTCCAACCTTCAGGTCACTCAGCCTACAGTTGGGATGAATTTCAAAACGCCTCGGGGACCTGTTTGA
>RPS18 459
ATGTCTCTAGTGATCCCTGAAAAGTTCCAGCATATTTTGCGAGTACTCAACACCAACATCGATGGGCGGCGGAAAATAGCCTTTGCCATCACTGCCATTAAGGGTGTGGGCCGAAGATATGCTCATGTGGTGTTGAGGAAAGCAGACATTGACCTCACCAAGAGGGCGGGAGAACTCACTGAGGATGAGGTGGAACGTGTGATCACCATTATGCAGAATCCACGCCAGTACAAGATCCCAGACTGGTTCTTGAACAGACAGAAGGATGTAAAGGATGGAAAATACAGCCAGGTCCTAGCCAATGGTCTGGACAACAAGCTCCGTGAAGACCTGGAGCGACTGAAGAAGATTCGGGCCCATAGAGGGCTGCGTCACTTCTGGGGCCTTCGTGTCCGAGGCCAGCACACCAAGACCACTGGCCGCCGTGGCCGCACCGTGGGTGTGTCCAAGAAGAAATAA
>RPS19 582
ATGCCTGGAGTTACTGTAAAAGACGTGAACCAGCAGGAGTTCGTCAGAGCTCTGGCAGCCTTCCTCAAAAAGTCCGGGAAGCTGAAAGTCCCCGAATGGGTGGATACCGTCAAGCTGGCCAAGCACAAAGAGCTTGCTCCCTACGATGAGAACTGGTTCTACACGCGAGCTGCTTCCACAGCGCGGCACCTGTACCTCCGGGGTGGCGCTGGGGTTGGCTCCATGACCAAGATCTATGGGGGACGTCAGAGAAACGGCGTCATGCCCAGCCACTTCAGCCGAGGCTCCAAGAGTGTGGCCCGCCGGGTCCTCCAAGCCCTGGAGGGGCTGAAAATGGTGGAAAAGGACCAAGATGGCGGCCGCAAACTGACACCTCAGGGACAAAGAGATCTGGACAGAATCGCCGGACAGGTAAGGCCTGCGTTTGGGGTGGGGCTGGGTCCCTTAGTCGCTGCCCAAGCATTTCCAAAGCCCATACTTTGTCAGGTAGACTTATTTCCTTCTCTGGAGGGCACAGCCCAGGGTGCTGGTGGGGTCAGAGGAGGGCTGCCCAGAGACAGGAGAAAGGACAGTCCTGTCTGA
>RPS2 882
ATGGCGGATGACGCCGGTGCAGCGGGGGGGCCCGGAGGCCCTGGTGGCCCTGGGATGGGGAACCGCGGTGGCTTCCGCGGAGGTTTCGGCAGTGGCATTCGGGGCCGGGGTCGCGGCCGTGGACGGGGCCGGGGCCGAGGCCGCGGAGCTCGCGGAGGCAAGGCCGAGGATAAGGAGTGGATGCCCGTCACCAAGTTGGGCCGCTTGGTCAAGGACATGAAGATCAAGTCCCTGGAGGAGATCTATCTCTTCTCCCTGCCCATTAAGGAATCAGAGATCATTGATTTCTTCCTGGGGGCCTCTCTCAAGGATGAGGTTTTGAAGATTATGCCAGTGCAGAAGCAGACCCGTGCCGGCCAGCGCACCAGGTTCAAGGCATTTGTTGCTATCGGGGACTACAATGGCCACGTCGGTCTGGGTGTTAAGTGCTCCAAGGAGGTGGCCACCGCCATCCGTGGGGCCATCATCCTGGCCAAGCTCTCCATCGTCCCCGTGCGCAGAGGCTACTGGGGGAACAAGATCGGCAAGCCCCACACTGTCCCTTGCAAGGTGACAGGCCGCTGCGGCTCTGTGCTGGTACGCCTCATCCCTGCACCCAGGGGCACTGGCATCGTCTCCGCACCTGTGCCTAAGAAGCTGCTCATGATGGCTGGTATCGATGACTGCTACACCTCAGCCCGGGGCTGCACTGCCACCCTGGGCAACTTCGCCAAGGCCACCTTTGATGCCATTTTTAAGACCTACAGCTACCTGACCCCCGACCTCTGGAAGGAGACTGTATTCACCAAGTCTCCCTATCAGGAGTTCACTGACCACCTCGTCAAGACCCACACCAGAGTCTCCGTGCAGCGGACTCAGGCTCCAGCTGTGGCTACAACATAG
>RPS20 429
ATGGCTTTTAAGGATACCGGAAAAACACCCGTGGAGCCGGAGGTGGCAATTCACCGAATTCGAATCACCCTAACAAGCCGCAACGTAAAATCCTTGGAAAAGGTGTGTGCTGACTTGATAAGAGGCGCAAAAGAAAAGAATCTCAAAGTGAAAGGACCAGTTCGAATGCCTACCAAGACTTTGAGAATCACTACAAGAAAAACTCCTTGTGGTGAAGGTTCTAAGACGTGGGATCGTTTCCAGATGAGAATTCACAAGCGACTCATTGACTTGCACAGTCCTTCTGAGATTGTTAAGCAGATTACTTCCATCAGTATTGAGCCAGGAGTTGAGTTGATCGAATCTACAGATGCAGAACCCATGGATACAGAGGGCCAGCAGTACACTTTGAGAAGTGTATTCGAATCCCCGGGGACATGTCCTTTTTAA
>RPS21 1080
ATGGGTTTTCGGGGTCCAAGGGTATGCACCTCTAGCACTACGACAAACGCGGCCAACACGCTTCAGGGAAACGGTGCCCCAGTTTGCATTCTGCTTCCCCTGCCCTGCCCTGGGGGTCTGACTGGTGAAACATGGGATGGCAGAGTGGTCGGGTGTTTCAGATTCCACGGTGGGCCGGGGTCTTTTCCTACCCTCGGGAGCCGTCTGAATTTCTCCTCTGCCGAGTTCCTGCGGGTGTCCTTCGCCCACCGGCCCGGGGGAGTGAGTAGCAGGCACCAGGTGAGCAGGCCTCCGCTCGCAGCGGCTACGTGCACGGGCAGGAGCACCGCCCCACGCCCCAGGTGGCCGCAGGGTGAGGGGACCGGAGGGCGGGAGGCGCACAATGGGGGGCACGCCCGTATCTCTAGCCCGGCCGGCAGCGGGCAGCGAGGCTCAGTCCTCGCCCCTTCTCCCAGCTGCTATTCGGGGCTCCCGAGGCGCTCAGAGGGGTCGACTGCGTCCGTGGGGCACAACCCAGGGGCCAGGCTAAGACGCCACACACGGCAACGACCCTCAACGACAACGACCCCCACGACGCCCCGCGCCCCAGGGCCAGCAGGCTGGGGTCCGAGAACCTCCTTGCCGGAAGCGGAAGTGCGTCACGGCGACGGCCGGCAAGCACGCACCGCGCAGACTCGCTGTGGTGGCGTGACCCGGAAGCGCTCGCCGAGGCCCCTCCTTGCCCGCCGATATCTCTGCCGGGTGACTAGCTGCTTCCTTTCTCTCTCGCGCGCGGTGTGGTGGCAGCAGGCGCAGCCCAGCCTCGAAATGCAGAACGACGCCGGCGAGTTCGTGGACCTGTACGTGCCGCGGAAATGCTCCGCTAGCAATCGCATCATCGGTGCCAAGGACCACGCATCCATCCAGATGAACGTGGCCGAGGTTGACAAGGTCACAGGCAGGTTTAATGGCCAGTTTAAAACTTATGCTATCTGCGGGGCCATTCGTAGGATGGTGAGTGTTTCCCTGGGCTTTGCTCATCACTTCGGGACATCGTGGACTTTACCGTGCGCATTGGAGTGTGTGATGGTGCCTGAGTAG
>RPS23 432
ATGGGCAAGTGTCGTGGACTTCGTACTGCTAGGAAGCTCCGTAGTCACCGACGAGACCAGAAGTGGCATGATAAACAGTATAAGAAAGCTCATTTGGGCACAGCCCTAAAGGCCAACCCTTTTGGAGGTGCTTCTCATGCAAAAGGAATCGTGCTGGAAAAAGTAGGAGTTGAAGCCAAACAGCCAAATTCTGCCATTAGGAAGTGTGTAAGGGTCCAGCTGATCAAGAATGGCAAGAAAATCACAGCCTTTGTACCCAATGACGGTTGCTTGAACTTTATTGAGGAAAATGATGAAGTTCTGGTTGCTGGATTTGGTCGCAAAGGTCATGCTGTTGGTGATATTCCTGGAGTCCGCTTTAAGGTTGTCAAAGTAGCCAATGTTTCTCTTTTGGCCCTATACAAAGGCAAGAAGGAAAGACCAAGATCATAA
>RPS24 870
ATGAACGACACCGTAACTATCCGCACTAGAAAGTTCATGACCAACCGACTACTTCAGAGGAAACAAATGGTCATTGATGTCCTTCACCCCGGGAAGGCGACAGTGCCTAAGACAGAAATTCGGGAAAAACTAGCCAAAATGTACAAGACCACACCGGATGTCATCTTTGTATTTGGATTCAGAACTCATTTTGGTGGTGGCAAGACAACTGGCTTTGGCATGATTTATGATTCCCTGGATTATGCAAAGAAAAATGAACCCAAACATAGACTTGCAAGACATGGCCTGTATGAGAAGAAAAAGACCTCAAGAAAGCAACGAAAGGAACGCAAGAACAGAATGAAGAAAGTCAGGGGGACTGCAAAGGCCAATGTTGGTGCTGGCAAAAAGATGAGGGAATTGGGGCTTGGAGTGCAAGCATTGGGAAGAATTTCCCAGGAAGAGAGATGCACAGATGTGAAGAACTCGAAGGCAAGAGAAAGCCGGGGGGTTGTGTGGCAGGTAGAAGTGCCAGGACCGTGGAGCGTGTGGACATGTGGCAGATTGCGGAGGGGCTGTGGCAAGTATTTACAGGTGGCCGTTACCTGGAGGAAGACTGAAAACAGAGAACAGTGCTGCCAGGCGTGCCTTTTGGAGAGGGCACTGGTCAGAAACGGAGCCTTCATGTCGCCTGCCTCACCTGCTCCTGCTGGTTCTCCCCACCCTGTGGACGGTGACTTGGTCCTCCACTTGCCAGAAGCCTTGTCAGCAACCTTGACTCTGTCACCCCACATCCAGGCCATCAACAAGTCTTTTGGCCCTTTCTTTGAAATCCACCAGGAATCCAGCTGCTTCTCCCCACCTTCCTGCCTCTCTGGTCTGGGCCACTAA
>RPS25 378
ATGCCGCCTAAGGACGACAAGAAGAAGAAGGACGCTGGAAAGTCGGCCAAGAAAGACAAAGACCCAGTGAACAAATCCGGGGGCAAGGCCAAAAAGAAGAAGTGGTCCAAAGGCAAAGTTCGGGACAAGCTCAATAACTTAGTCTTGTTTGACAAAGCTACCTATGATAAACTCTGTAAGGAAGTTCCCAACTATAAACTTATAACCCCAGCTGTGGTCTCTGAGAGACTGAAGATTCGAGGCTCCCTGGCCAGGGCAGCCCTTCAGGAGCTCCTTAGTAAAGGACTTATCAAACTGGTTTCAAAGCACAGAGCTCAAGTAATTTACACCAGAAATACCAAGGGTGGAGATGCTCCAGCTGCTGGTGAAGATGCATGA
>RPS26 348
ATGACAAAGAAAAGAAGGAACAACGTTCGTGCCAAAAAGGGCCGCGGCCACGTGCAGCCTATTCGCTGCACTAACTGTGCCCGATGCGTGCCCAAGGACAACGCCATTAAGAAATTCGTCATTCGAAACATAGTGGAGGCTGCAGCAGTCAGGGACATTTCTGAAGCGAGCGTCTTCGATGCCTATGTGCTTCCCAAGCTGTGTGTGAAGCTACATTACTGTGTGAGTTGTGTAATTCACAGCAAAGTAGTCAGGAATCGATCTCGTGAAGCCCGCAAGGACCGAACACCCCCACCCCGATTTAGACCTGCGGGTGCTGCCGCACGTCCCCCACCAAAGCCCATGTAA
>RPS27 255
ATGCCTCTCGCAAAGGATCTCCTTCATCCCTCTCCAGAAGAGGAGAAGAGGAAACACAAGAAGAAACGCCTGGTGCAGAGCCCCAATTCCTACTTCATGGATGTGAAATGCCCAGGATGCTATAAAATCACCACGGTCTTTAGCCATGCACAAACGGTAGTTTTGTGTGTTGGCTGCTCCACTGTCCTCTGCCAGCCTACAGGAGGAAAAGCAAGGCTTACAGAAGGATGTTCCTTCAGGAGGAAGCAGCACTAA
>RPS27A 471
ATGCAGATTTTCGTGAAAACCCTTACGGGGAAGACCATCACCCTCGAGGTTGAACCCTCGGATACGATAGAAAATGTAAAGGCCAAGATCCAGGATAAGGAAGGAATTCCTCCTGATCAGCAGAGACTGATCTTTGCTGGCAAGCAGCTGGAAGATGGACGTACTTTGTCTGACTACAATATTCAAAAGGAGTCTACTCTTCATCTTGTGTTGAGACTTCGTGGTGGTGCTAAGAAAAGGAAGAAGAAGTCTTGCACCACTCCCAAGAAGAATAAGCACAAGAGAAAGAAGGTTAAGCTGGCTGTCCTGAAATATTATAAGGTGGATGAGAATGGCAAAATTAGTCGCCTTCGTCGAGAGTGCCCTTCTGATGAATGTGGTGCTGGGGTGTTTATGGCAAGTCACTTTGACAGACATTATTGTGGCAAATGTTGTCTGACTTACTGTTTCAACAAACCAGAAGACAAGTAA
>RPS27L 255
ATGCCTTTGGCTAGAGATTTACTACATCCGTCCTTGGAAGAGGAAAAGAAAAAACATAAAAAGAAACGCCTAGTACAAAGTCCAAATTCTTACTTTATGGATGTAAAATGTCCAGGTTGCTACAAGATCACCACGGTTTTCAGCCATGCTCAGACAGTGGTTCTTTGTGTAGGTTGTTCAACAGTGTTGTGCCAGCCTACAGGAGGAAAGGCCAGACTCACAGAAGGGTGTTCATTTAGAAGAAAGCAACACTAA
>RPS28 210
ATGGACACCAGCCGTGTGCAGCCTATCAAGCTGGCCAGGGTCACCAAGGTCCTGGGCAGGACCGGTTCTCAGGGACAGTGCACGCAGGTGCGCGTGGAATTCATGGACGACACGAGCCGATCCATCATCCGCAATGTAAAAGGCCCCGTGCGCGAGGGCGACGTGCTCACCCTTTTGGAGTCAGAGCGAGAAGCCCGGAGGTTGCGCTGA
>RPS29 204
ATGGGTCACCAGCAGCTGTACTGGAGCCACCCGCGAAAATTCGGCCAGGGTTCTCGCTCTTGTCGTGTCTGTTCAAACCGGCACGGTCTGATCCGGAAATATGGCCTCAATATGTGCCGCCAGTGTTTCCGTCAGTACGCGAAGGATATCGGTTTCATTAAGAAAGACCTGAGCTGTCTTCCTTGGCACTGCCTATGGAGGTGA
>RPS3 780
ATGGCAGTGCAAATATCCAAGAAGAGGAAGTTTGTCGCTGATGGCATCTTCAAAGCTGAACTGAATGAGTTTCTTACTCGGGAGCTGGCTGAAGATGGCTACTCTGGAGTTGAGGTGCGAGTTACACCAACCAGGACAGAAATCATTATCTTAGCCACCAGAACACAGAATGTTCTTGGTGAGAAGGGCCGGCGGATTCGGGAACTGACTGCTGTAGTTCAGAAGAGGTTTGGCTTTCCAGAGGGCAGTGTAGAGTTGAAAATAATGGTGATGGTAACAGGATATCCCTTGCTTCCTTTAAAGCTTTATGCTGAAAAGGTGGCCACTAGAGGTCTGTGTGCCATTGCCCAGGCAGAGTCTCTGCGTTACAAACTCCTAGGAGGGCTTGCTGTGCGGAGGGCCTGCTATGGTGTGCTGCGGTTCATCATGGAGAGTGGGGCCAAAGGCTGCGAGGTTGTGGTGTCTGGGAAACTCCGAGGACAGAGGGCTAAATCCATGAAGTTTGTGGATGGCCTGATGATCCACAGCGGAGACCCTGTTAACTACTACGTTGACACTGCTGTGCGCCACGTGTTGCTCAGACAGGGTGTGCTGGGCATCAAGGTGAAGATCATGCTGCCCTGGGACCCAACTGGTAAGATTGGCCCTAAGAAGCCCCTGCCTGACCACGTGAGCATTGTGGAACCCAAAGATGAGATACTGCCCACCACCCCCATCTCAGAACAGAAGGGTGGGAAGCCAGAGCCGCCTGCCATGCCCCAGCCAGTCCCCACAGCATAA
>RPS3A 795
ATGGCGGTTAGCAAGAACAAGCGCCTTACGAAAGGCGGCAAAAAGGGAGCCAAGAAGAAAGTGGTTGATCCATTTTCTAAGAAAGATTGGTATGATGTGAAAGCACCTGCTATGTTCAATATAAGAAATATTGGAAAGACGCTCGTCACCAGGACCCAAGGAACCAAAATTGCATCTGATGGTCTCAAGGGTCGTGTGTTTGAAGTGAGTCTTGCTGATTTGCAGAATGATGAAGTTGCATTTAGAAAATTCAAGCTGATTACTGAAGATGTTCAGGGTAAAAACTGCCTGACTAACTTCCATGGCATGGATCTTACCCGTGACAAAATGTGTTCCATGGTCAAAAAATGGCAGACAATGATTGAAGCTCACGTTGATGTCAAGACTACCGATGGTTACTTGCTTCGTCTGTTCTGTGTTGGTTTTACTAAAAAACGCAACAATCAGATACGGAAGACCTCTTATGCTCAGCACCAACAGGTCCGCCAAATCCGGAAGAAGATGATGGAAATCATGACCCGAGAGGTGCAGACAAATGACTTGAAAGAAGTGGTCAATAAATTGATTCCAGACAGCATTGGAAAAGACATAGAAAAGGCTTGCCAATCTATTTATCCTCTCCATGATGTCTTCGTTAGAAAAGTAAAAATGCTGAAGAAGCCCAAGTTTGAATTGGGAAAGCTCATGGAGCTTCATGGTGAAGGCAGTAGTTCTGGAAAAGCCACTGGGGACGAGACAGGTGCTAAAGTTGAACGAGCTGATGGATATGAACCACCAGTCCAAGAATCTGTTTAA
>RPS4X 792
ATGGCTCGTGGTCCCAAGAAGCATCTGAAGCGGGTGGCAGCTCCAAAGCATTGGATGCTGGATAAATTGACCGGTGTGTTTGCTCCTCGTCCATCCACCGGTCCCCACAAGTTGAGAGAGTGTCTCCCCCTCATCATTTTCCTGAGGAACAGACTTAAGTATGCCCTGACAGGAGATGAAGTAAAGAAGATTTGCATGCAGCGGTTCATTAAAATCGATGGCAAGGTCCGAACTGATATAACCTACCCTGCTGGATTCATGGATGTCATCAGCATTGACAAGACGGGAGAGAATTTCCGTCTGATCTATGACACCAAGGGTCGCTTTGCTGTACATCGTATTACACCTGAGGAGGCCAAGTACAAGTTGTGCAAAGTGAGAAAGATCTTTGTGGGCACAAAAGGAATCCCTCATCTGGTGACTCATGATGCCCGCACCATCCGCTACCCCGATCCCCTCATCAAGGTGAATGATACCATTCAGATTGATTTGGAGACTGGCAAGATTACTGATTTCATCAAGTTCGACACTGGTAACCTGTGTATGGTGACTGGAGGTGCTAACCTAGGAAGAATTGGTGTGATCACCAACAGAGAGAGGCACCCTGGATCTTTTGACGTGGTTCACGTGAAAGATGCCAATGGCAACAGCTTTGCCACTCGACTTTCCAACATTTTTGTTATTGGCAAGGGCAACAAACCATGGATTTCTCTTCCCCGAGGAAAGGGTATCCGCCTCACCATTGCTGAAGAGAGAGACAAAAGACTGGCGGCCAAACAGAGCAGTGGGTGA
>RPS4Y1 792
ATGGCCCGGGGCCCCAAGAAGCACTTAAAGCGTGTTGCAGCGCCGAAGCATTGGATGCTTGACAAACTAACGGGTGTATTTGCACCTCGTCCATCGACAGGTCCCCACAAGCTGAGGGAATGTCTTCCTCTGATCGTCTTCCTCAGGAATAGACTCAAGTATGCGTTGACTGGAGATGAGGTAAAGAAGATATGTATGCAACGTTTCATCAAAATTGATGGCAAGGTTCGAGTGGATGTCACATACCCTGCTGGATTCATGGATGTCATCAGCATCGAGAAGACAGGTGAACATTTCCGCCTGGTCTATGACACCAAGGGCCGTTTTGCTGTTCACCGCATCACAGTGGAAGAGGCAAAGTACAAGTTGTGCAAAGTGAGGAAGATTACTGTGGGAGTGAAGGGAATCCCTCACCTGGTGACTCATGATGCTCGAACCATCCGCTACCCAGATCCTGTCATCAAGGTGAACGATACTGTGCAGATTGATTTAGGGACTGGCAAGATAATCAACTTTATCAAATTTGATACAGGCAATTTGTGTATGGTGATTGGTGGAGCCAACCTCGGTCGTGTTGGTGTGATCACCAACAGGGAAAGACATCCTGGTTCTTTTGATGTGGTGCATGTGAAGGATGCCAATGGCAACAGCTTTGCCACGAGGCTTTCCAACATTTTTGTCATTGGCAATGGCAATAAACCTTGGATTTCCCTGCCCAGGGGAAAGGGCATTCGACTTACTGTTGCTGAAGAGAGAGATAAGAGGCTGGCCACCAAACAGAGCAGTGGCTAA
>RPS5 615
ATGACCGAGTGGGAGACAGCAGCACCAGCGGTGGCAGAGACCCCAGACATCAAGCTCTTTGGGAAGTGGAGCACCGATGATGTGCAGATCAATGACATTTCCCTGCAGGATTACATTGCAGTGAAGGAGAAGTATGCCAAGTACCTGCCTCACAGTGCAGGGCGGTATGCCGCCAAACGCTTCCGCAAAGCTCAGTGTCCCATTGTGGAGCGCCTCACTAACTCCATGATGATGCACGGCCGCAACAACGGCAAGAAGCTCATGACTGTGCGCATCGTCAAGCATGCCTTCGAGATCATACACCTGCTCACAGGCGAGAACCCTCTGCAGGTCCTGGTGAACGCCATCATCAACAGTGGTCCCCGGGAGGACTCCACACGCATTGGGCGCGCCGGGACTGTGAGACGACAGGCTGTGGATGTGTCCCCCCTGCGCCGTGTGAACCAGGCCATCTGGCTGCTGTGCACAGGCGCTCGTGAGGCTGCCTTCCGGAACATTAAGACCATTGCTGAGTGCCTGGCAGATGAGCTCATCAATGCTGCCAAGGGCTCCTCGAACTCCTATGCCATTAAGAAGAAGGACGAGCTGGAGCGTGTGGCCAAGTCCAACCGCTGA
>RPS6 750
ATGAAGCTGAACATCTCCTTCCCAGCCACTGGCTGCCAGAAACTCATTGAAGTGGACGATGAACGCAAACTTCGTACTTTCTATGAGAAGCGTATGGCCACAGAAGTTGCTGCTGACGCTCTGGGTGAAGAATGGAAGGGTTATGTGGTCCGAATCAGTGGTGGGAACGACAAACAAGGTTTCCCCATGAAGCAGGGTGTCTTGACCCATGGCCGTGTCCGCCTGCTACTGAGTAAGGGGCATTCCTGTTACAGACCAAGGAGAACTGGAGAAAGAAAGAGAAAATCAGTTCGTGGTTGCATTGTGGATGCAAATCTGAGCGTTCTCAACTTGGTTATTGTAAAAAAAGGAGAGAAGGATATTCCTGGACTGACTGATACTACAGTGCCTCGCCGCCTGGGCCCCAAAAGAGCTAGCAGAATCCGCAAACTTTTCAATCTCTCTAAAGAAGATGATGTCCGCCAGTATGTTGTAAGAAAGCCCTTAAATAAAGAAGGTAAGAAACCTAGGACCAAAGCACCCAAGATTCAGCGTCTTGTTACTCCACGTGTCCTGCAGCACAAACGGCGGCGTATTGCTCTGAAGAAGCAGCGTACCAAGAAAAATAAAGAAGAGGCTGCAGAATATGCTAAACTTTTGGCCAAGAGAATGAAGGAGGCTAGGGAGAAGCGCCAGGAACAAATTGCGAAGAGACGCAGACTTTCCTCTCTGCGAGCTTCTACTTCTAAGTCTGAATCCAGTCAGAAATAA
>RPS7 585
ATGTTCAGTTCGAGCGCCAAGATCGTGAAGCCCAATGGCGAGAAGCCGGACGAGTTCGAGTCCGGCATCTCCCAGGCTCTTCTGGAGCTGGAGATGAACTCGGACCTCAAGGCTCAGCTCAGGGAGCTGAATATTACGGCAGCTAAGGAAATTGAAGTTGGTGGTGGTCGGAAAGCTATCATAATCTTTGTTCCCGTTCCTCAACTGAAATCTTTCCAGAAAATCCAAGTCCGCCTAGTACGCGAATTGGAGAAAAAGTTCAGTGGGAAGCATGTCGTCTTTATCGCTCAGAGGAGAATTCTGCCTAAGCCAACTCGAAAAAGCCGTACAAAAAATAAGCAAAAGCGTCCCAGGAGCCGTACTCTGACAGCTGTGCACGATGCCATCCTTGAGGACTTGGTCTTCCCAAGCGAAATTGTGGGCAAGAGAATCCGCGTCAAACTAGATGGCAGCCGGCTCATAAAGGTTCATTTGGACAAAGCACAGCAGAACAATGTGGAACACAAGGTTGAAACTTTTTCTGGTGTCTATAAGAAGCTCACGGGCAAGGATGTTAATTTTGAATTCCCAGAGTTTCAATTGTAA
>RPS8 627
ATGGGCATCTCTCGGGACAACTGGCACAAGCGCCGCAAAACCGGGGGCAAGAGAAAGCCCTACCACAAGAAGCGGAAGTATGAGTTGGGGCGCCCAGCTGCCAACACCAAGATTGGCCCCCGCCGCATCCACACAGTCCGTGTGCGGGGAGGTAACAAGAAATACCGTGCCCTGAGGTTGGACGTGGGGAATTTCTCCTGGGGCTCAGAGTGTTGTACTCGTAAAACAAGGATCATCGATGTTGTCTACAATGCATCTAATAACGAGCTGGTTCGTACCAAGACCCTGGTGAAGAATTGCATCGTGCTCATCGACAGCACACCGTACCGACAGTGGTACGAGTCCCACTATGCGCTGCCCCTGGGCCGCAAGAAGGGAGCCAAGCTGACTCCTGAGGAAGAAGAGATTTTAAACAAAAAACGATCTAAAAAAATTCAGAAGAAATATGATGAAAGGAAAAAGAATGCCAAAATCAGCAGTCTCCTGGAGGAGCAGTTCCAGCAGGGCAAGCTTCTTGCGTGCATCGCTTCAAGGCCGGGACAGTGTGGCCGAGCAGATGGCTATGTGCTAGAGGGCAAAGAGTTGGAGTTCTATCTTAGGAAAATCAAGGCCCGCAAAGGCAAATAA
>RPS9 585
ATGCCAGTGGCCCGGAGCTGGGTTTGTCGCAAAACTTATGTGACCCCGCGGAGACCCTTCGAGAAATCTCGTCTCGACCAAGAGCTGAAGCTGATCGGCGAGTATGGGCTCCGGAACAAACGTGAGGTCTGGAGGGTCAAATTTACCCTGGCCAAGATCCGCAAGGCCGCCCGGGAACTGCTGACGCTTGATGAGAAGGACCCACGGCGTCTGTTCGAAGGCAACGCCCTGCTGCGGCGGCTGGTCCGCATTGGGGTGCTGGATGAGGGCAAGATGAAGCTGGATTACATCCTGGGCCTGAAGATAGAGGATTTCTTAGAGAGACGCCTGCAGACCCAGGTCTTCAAGCTGGGCTTGGCCAAGTCCATCCACCACGCTCGCGTGCTGATCCGCCAGCGCCATATCAGGGTCCGCAAGCAGGTGGTGAACATCCCGTCCTTCATTGTCCGCCTGGATTCCCAGAAGCACATTGACTTCTCTCTGCGCTCTCCCTACGGGGGTGGCCGCCCGGGCCGCGTGAAGAGGAAGAATGCCAAGAAGGGCCAGGGTGGGGCTGGGGCTGGAGACGACGAGGAGGAGGATTAA
>RPSA 903
ATGTCCGGAGCCCTTGATGTCCTGCAAATGAAGGAGGAGGATGTCCTTAAGTTCCTTGCAGCAGGAACCCACTTAGGTGGCACCAATCTTGACTTCCAGATGGAACAGTACATCTATAAAAGGAAAAGTGATGGCATCTATATCATAAATCTCAAGAGGACCTGGGAGAAGCTTCTGCTGGCAGCTCGTGCAATTGTTGCCATTGAAAACCCTGCTGATGTCAGTGTTATATCCTCCAGGAATACTGGCCAGGTTTGTGGAACAGTGAGGGCTGTGCTGAAGTTTGCTGCTGCCACTGGAGCCACTCCAATTGCTGGCCGCTTCACTCCTGGAACCTTCACTAACCAGATCCAGGCAGCCTTCCGGGAGCCACGGCTTCTTGTGGTTACTGACCCCAGGGCTGACCACCAGCCTCTCACGGAGGCATCTTATGTTAACCTACCTACCATTGCGCTGTGTAACACAGATTCTCCTCTGCGCTATGTGGACATTGCCATCCCATGCAACAACAAGGGAGCTCACTCAGTGGGTTTGATGTGGTGGATGCTGGCTCGGGAAGTTCTGCGCATGCGTGGCACCATTTCCCGTGAACACCCATGGGAGGTCATGCCTGATCTGTACTTCTACAGAGATCCTGAAGAGATTGAAAAAGAAGAGCAGGCTGCTGCTGAGAAGGCAGTGACCAAGGAGGAATTTCAGGGTGAATGGACTGCTCCCGCTCCTGAGTTCACTGCTACTCAGCCTGAGGTTGCAGACTGGTCTGAAGGTGTACAGGTGCCCTCTGTGCCTATTCAGCAATTCCCTACTGAAGACTGGAGCGCTCAGCCTGCCACGGAAGACTGGTCTGCAGCTCCCACTGCTCAGGCCACTGAATGGGTAGGAGCAACCACTGACTGGTCTTAA
